# Supplementary material for: 4-Hydroxy­ethyl-4-methyl­morpholinium chloride
Source: Acta Crystallogr Sect E Struct Rep Online. 2008 Sep 27;64(Pt 10):o2029. doi: 10.1107/S1600536808030195 (PMC2959307; doi:10.1107/S1600536808030195)
Supplement: Supplementary file 1 [file e-64-o2029-sup1.cif]

##############################################################################
###                                                                        ###
###        Electronic paper (Acta Crystallographica Section E)             ###
###                                                                        ###
##############################################################################
#                                                                            #
# This CIF contains the data in a paper accepted for publication in Acta     #
# Crystallographica Section E. It conforms to the requirements of Notes      #
# for Authors for Section E, and has been peer reviewed under the auspices   #
# of the IUCr Commission on Journals.                                        #
#                                                                            #
# Full details of the Crystallographic Information File format               #
# are given in the paper "The Crystallographic Information File (CIF):       #
# a New Standard Archive File for Crystallography" by S. R. Hall, F. H.      #
# Allen and I. D. Brown [Acta Cryst. (1991), A47, 655-685].                  #
#                                                                            #
# The current version of the core CIF dictionary is obtainable from          #
# ftp://ftp.iucr.org/pub/cif_core.dic. The current version number is 2.4.    #
#                                                                            #
# Software is freely available for graphical display of the structure(s) in  #
# this CIF.  For information consult the CIF home page http://www.iucr.org/  #
# cif/home.html                                                              #
#                                                                            #
# This file may be used for bona fide research purposes within the           #
# scientific community so long as proper attribution is given to the journal # 
# article from which it was obtained.                                        #
#                                                                            #
##############################################################################
                                             
data_I
_audit_creation_method     SHELXL-97
_chemical_name_systematic
;
4-Hydroxyethyl-4-methylmorpholinium chloride
;
_chemical_name_common     ?
_chemical_formula_moiety     'C7 H16 N O2 +, Cl -'
_chemical_formula_sum     'C7 H16 Cl N O2'
_chemical_formula_iupac     'C7 H16 N O2 +, Cl -'
_chemical_formula_weight     181.66
_chemical_melting_point     ?
_symmetry_cell_setting     Orthorhombic
_symmetry_space_group_name_H-M     'P b c a'
loop_
    _symmetry_equiv_pos_as_xyz
    'x, y, z'
    '-x+1/2, -y, z+1/2'
    '-x, y+1/2, -z+1/2'
    'x+1/2, -y+1/2, -z'
    '-x, -y, -z'
    'x-1/2, y, -z-1/2'
    'x, -y-1/2, z-1/2'
    '-x-1/2, y-1/2, z'
_cell_length_a     12.181(2)
_cell_length_b     12.452(3)
_cell_length_c     23.856(5)
_cell_angle_alpha     90.00
_cell_angle_beta     90.00
_cell_angle_gamma     90.00
_cell_volume     3618.5(13)
_cell_formula_units_Z     16
_cell_measurement_reflns_used     8950
_cell_measurement_theta_min     1.877
_cell_measurement_theta_max     27.904
_cell_measurement_temperature     113(2)
_exptl_crystal_description     prism
_exptl_crystal_colour     colorless
_exptl_crystal_size_max     0.16
_exptl_crystal_size_mid     0.12
_exptl_crystal_size_min     0.10
_exptl_crystal_density_diffrn     1.334
_exptl_crystal_density_meas     ?
_exptl_crystal_density_method     'not measured'
_exptl_crystal_F_000     1568
_exptl_absorpt_coefficient_mu     0.377
_exptl_absorpt_correction_type     multi-scan
_exptl_absorpt_process_details     '(CrystalClear; Rigaku/MSC 2005)'
_exptl_absorpt_correction_T_min     0.9421
_exptl_absorpt_correction_T_max     0.9633
_exptl_special_details
;
;
_diffrn_ambient_temperature     113(2)
_diffrn_radiation_type     MoK\a
_diffrn_radiation_wavelength     0.71073
_diffrn_radiation_source     'rotating anode'
_diffrn_radiation_monochromator     confocal
_diffrn_measurement_device_type     'Rigaku Saturn'
_diffrn_measurement_method     \w
_diffrn_detector_area_resol_mean     ?
_diffrn_reflns_number     19758
_diffrn_reflns_av_R_equivalents     0.0356
_diffrn_reflns_av_sigmaI/netI     0.0209
_diffrn_reflns_theta_min     2.39
_diffrn_reflns_theta_max     25.02
_diffrn_reflns_theta_full     25.02
_diffrn_measured_fraction_theta_max     0.999
_diffrn_measured_fraction_theta_full     0.999
_diffrn_reflns_limit_h_min     -11
_diffrn_reflns_limit_h_max     14
_diffrn_reflns_limit_k_min     -14
_diffrn_reflns_limit_k_max     14
_diffrn_reflns_limit_l_min     -23
_diffrn_reflns_limit_l_max     28
_diffrn_standards_number     0
_diffrn_standards_interval_count     0
_diffrn_standards_interval_time     0
_diffrn_standards_decay_%     0
_refine_special_details
;
Refinement of <i>F</i>^2^ against ALL reflections. The weighted <i>R</i>-factor
<i>wR</i> and goodness of fit <i>S</i> are based on <i>F</i>^2^, conventional
<i>R</i>-factors <i>R</i> are based on <i>F</i>, with <i>F</i> set to zero for
negative <i>F</i>^2^. The threshold expression of <i>F</i>^2^ >
\s(<i>F</i>^2^) is used only for calculating <i>R</i>-factors(gt) <i>etc</i>.
and is not relevant to the choice of reflections for refinement.
<i>R</i>-factors based on <i>F</i>^2^ are statistically about twice as large
as those based on <i>F</i>, and <i>R</i>- factors based on ALL data will be
even larger.
;
_reflns_number_total     3198
_reflns_number_gt     2938
_reflns_threshold_expression     I>2\s(I)
_refine_ls_structure_factor_coef     Fsqd
_refine_ls_matrix_type     full
_refine_ls_R_factor_all     0.0336
_refine_ls_R_factor_gt     0.0301
_refine_ls_wR_factor_gt     0.0736
_refine_ls_wR_factor_ref     0.0756
_refine_ls_goodness_of_fit_ref     1.059
_refine_ls_restrained_S_all     1.059
_refine_ls_number_reflns     3198
_refine_ls_number_parameters     203
_refine_ls_number_restraints     0
_refine_ls_hydrogen_treatment     constr
_refine_ls_weighting_scheme     calc
_refine_ls_weighting_details
              'w=1/[\s^2^(Fo^2^)+(0.0348P)^2^+1.9139P] where P=(Fo^2^+2Fc^2^)/3'
_atom_sites_solution_hydrogens     geom
_atom_sites_solution_primary     direct
_atom_sites_solution_secondary     difmap
_refine_ls_shift/su_max     0.002
_refine_ls_shift/su_mean     0.000
_refine_diff_density_max     0.231
_refine_diff_density_min     -0.224
_refine_ls_extinction_method     none
_refine_ls_extinction_coef     ?
loop_
    _atom_type_symbol
    _atom_type_description
    _atom_type_scat_dispersion_real
    _atom_type_scat_dispersion_imag
    _atom_type_scat_source
    'C' 'C' 0.0033 0.0016
                         'International Tables Vol C Tables 4.2.6.8 and 6.1.1.4'
    'H' 'H' 0.0000 0.0000
                         'International Tables Vol C Tables 4.2.6.8 and 6.1.1.4'
    'N' 'N' 0.0061 0.0033
                         'International Tables Vol C Tables 4.2.6.8 and 6.1.1.4'
    'O' 'O' 0.0106 0.0060
                         'International Tables Vol C Tables 4.2.6.8 and 6.1.1.4'
    'Cl' 'Cl' 0.1484 0.1585
                         'International Tables Vol C Tables 4.2.6.8 and 6.1.1.4'
_computing_data_collection     'CrystalClear (Rigaku/MSC, 2005)'
_computing_cell_refinement     'CrystalClear (Rigaku/MSC, 2005)'
_computing_data_reduction     'CrystalClear (Rigaku/MSC, 2005)'
_computing_structure_solution     'SHELXS97 (Sheldrick, 2008)'
_computing_structure_refinement     'SHELXL97 (Sheldrick, 2008)'
_computing_molecular_graphics     'SHELXTL (Sheldrick, 2008)'
_computing_publication_material     'SHELXTL (Sheldrick, 2008)'
loop_
    _atom_site_type_symbol
    _atom_site_label
    _atom_site_fract_x
    _atom_site_fract_y
    _atom_site_fract_z
    _atom_site_U_iso_or_equiv
    _atom_site_adp_type
    _atom_site_calc_flag
    _atom_site_refinement_flags
    _atom_site_occupancy
    _atom_site_disorder_assembly
    _atom_site_disorder_group
    Cl Cl1 0.68479(3) 0.09749(3) 0.579742(15) 0.01752(11) Uani d . 1 . .
    Cl Cl2 0.30866(3) 0.32732(3) 0.691066(15) 0.01992(11) Uani d . 1 . .
    O O1 0.99622(9) 0.31527(9) 1.03992(5) 0.0231(3) Uani d . 1 . .
    O O2 0.86105(10) -0.08159(9) 0.88818(5) 0.0231(3) Uani d . 1 . .
    H H2 0.8137 -0.1060 0.8673 0.035 Uiso calc R 1 . .
    O O3 1.09148(9) 0.15192(9) 0.74353(4) 0.0211(3) Uani d . 1 . .
    O O4 0.84900(10) -0.08501(10) 0.59544(5) 0.0265(3) Uani d . 1 . .
    H H4 0.8108 -0.0332 0.5870 0.040 Uiso calc R 1 . .
    N N1 0.87164(10) 0.18106(9) 0.96226(5) 0.0139(3) Uani d . 1 . .
    N N2 0.91549(10) 0.00400(9) 0.71337(5) 0.0144(3) Uani d . 1 . .
    C C1 0.92450(13) 0.13932(12) 1.01538(6) 0.0164(3) Uani d . 1 . .
    H H1A 0.9974 0.1125 1.0068 0.020 Uiso calc R 1 . .
    H H1B 0.8814 0.0801 1.0300 0.020 Uiso calc R 1 . .
    C C2 0.93275(14) 0.22648(12) 1.05946(6) 0.0201(3) Uani d . 1 . .
    H H2A 0.8596 0.2510 1.0692 0.024 Uiso calc R 1 . .
    H H2B 0.9664 0.1972 1.0930 0.024 Uiso calc R 1 . .
    C C3 0.94589(14) 0.36040(13) 0.99131(7) 0.0211(3) Uani d . 1 . .
    H H3A 0.9889 0.4212 0.9785 0.025 Uiso calc R 1 . .
    H H3B 0.8732 0.3863 1.0009 0.025 Uiso calc R 1 . .
    C C4 0.93669(13) 0.27905(12) 0.94444(6) 0.0177(3) Uani d . 1 . .
    H H4A 1.0097 0.2570 0.9330 0.021 Uiso calc R 1 . .
    H H4B 0.9012 0.3122 0.9124 0.021 Uiso calc R 1 . .
    C C5 0.75259(13) 0.20764(13) 0.97066(6) 0.0183(3) Uani d . 1 . .
    H H5A 0.7147 0.1455 0.9846 0.027 Uiso calc R 1 . .
    H H5B 0.7209 0.2292 0.9356 0.027 Uiso calc R 1 . .
    H H5C 0.7460 0.2652 0.9972 0.027 Uiso calc R 1 . .
    C C6 0.88210(13) 0.09905(11) 0.91578(6) 0.0160(3) Uani d . 1 . .
    H H6A 0.9587 0.0786 0.9125 0.019 Uiso calc R 1 . .
    H H6B 0.8607 0.1327 0.8808 0.019 Uiso calc R 1 . .
    C C7 0.81376(13) -0.00259(12) 0.92364(7) 0.0191(3) Uani d . 1 . .
    H H7A 0.8160 -0.0259 0.9624 0.023 Uiso calc R 1 . .
    H H7B 0.7379 0.0104 0.9133 0.023 Uiso calc R 1 . .
    C C8 0.98190(13) -0.00380(12) 0.76704(6) 0.0178(3) Uani d . 1 . .
    H H8A 0.9364 -0.0341 0.7964 0.021 Uiso calc R 1 . .
    H H8B 1.0436 -0.0518 0.7611 0.021 Uiso calc R 1 . .
    C C9 1.02402(13) 0.10464(12) 0.78564(6) 0.0197(3) Uani d . 1 . .
    H H9A 0.9624 0.1516 0.7935 0.024 Uiso calc R 1 . .
    H H9B 1.0661 0.0965 0.8199 0.024 Uiso calc R 1 . .
    C C10 1.02888(14) 0.16834(12) 0.69399(6) 0.0204(3) Uani d . 1 . .
    H H10A 1.0744 0.2029 0.6659 0.024 Uiso calc R 1 . .
    H H10B 0.9677 0.2157 0.7022 0.024 Uiso calc R 1 . .
    C C11 0.98544(13) 0.06294(12) 0.67078(6) 0.0180(3) Uani d . 1 . .
    H H11A 0.9420 0.0772 0.6375 0.022 Uiso calc R 1 . .
    H H11B 1.0467 0.0177 0.6600 0.022 Uiso calc R 1 . .
    C C12 0.80896(13) 0.06048(13) 0.72421(7) 0.0188(3) Uani d . 1 . .
    H H12A 0.8231 0.1282 0.7421 0.028 Uiso calc R 1 . .
    H H12B 0.7639 0.0170 0.7482 0.028 Uiso calc R 1 . .
    H H12C 0.7716 0.0724 0.6893 0.028 Uiso calc R 1 . .
    C C13 0.89419(14) -0.11115(12) 0.69480(6) 0.0186(3) Uani d . 1 . .
    H H13A 0.9637 -0.1424 0.6835 0.022 Uiso calc R 1 . .
    H H13B 0.8683 -0.1513 0.7270 0.022 Uiso calc R 1 . .
    C C14 0.81313(14) -0.12733(13) 0.64760(7) 0.0228(4) Uani d . 1 . .
    H H14A 0.7994 -0.2036 0.6432 0.027 Uiso calc R 1 . .
    H H14B 0.7442 -0.0934 0.6577 0.027 Uiso calc R 1 . .
loop_
    _atom_site_aniso_label
    _atom_site_aniso_U_11
    _atom_site_aniso_U_22
    _atom_site_aniso_U_33
    _atom_site_aniso_U_12
    _atom_site_aniso_U_13
    _atom_site_aniso_U_23
    Cl1 0.0183(2) 0.0171(2) 0.01717(19) -0.00094(14) 0.00115(14) -0.00020(13)
    Cl2 0.0178(2) 0.0216(2) 0.0204(2) 0.00114(15) 0.00057(14) 0.00214(14)
    O1 0.0190(6) 0.0245(6) 0.0257(6) -0.0032(5) -0.0024(5) -0.0059(5)
    O2 0.0225(7) 0.0207(6) 0.0262(6) -0.0008(5) -0.0019(5) -0.0075(5)
    O3 0.0177(6) 0.0230(6) 0.0225(6) -0.0025(5) -0.0016(4) -0.0008(4)
    O4 0.0276(7) 0.0292(7) 0.0226(6) 0.0092(5) -0.0014(5) -0.0059(5)
    N1 0.0131(7) 0.0147(6) 0.0138(6) -0.0007(5) 0.0002(5) 0.0009(5)
    N2 0.0141(7) 0.0139(6) 0.0151(6) 0.0009(5) 0.0005(5) -0.0001(5)
    C1 0.0165(8) 0.0172(8) 0.0155(7) 0.0018(6) -0.0024(6) 0.0021(6)
    C2 0.0197(9) 0.0225(8) 0.0183(8) 0.0014(7) -0.0019(6) -0.0015(6)
    C3 0.0218(9) 0.0164(8) 0.0252(8) -0.0022(7) 0.0028(7) -0.0009(6)
    C4 0.0184(9) 0.0160(8) 0.0188(8) -0.0038(6) 0.0037(6) 0.0026(6)
    C5 0.0105(8) 0.0225(8) 0.0220(8) 0.0026(6) -0.0005(6) -0.0007(6)
    C6 0.0176(8) 0.0173(8) 0.0133(7) -0.0005(6) 0.0013(6) -0.0026(6)
    C7 0.0188(9) 0.0196(8) 0.0188(8) -0.0023(6) 0.0012(6) -0.0029(6)
    C8 0.0163(8) 0.0217(8) 0.0153(8) 0.0035(6) -0.0011(6) 0.0042(6)
    C9 0.0177(9) 0.0259(8) 0.0154(7) 0.0024(7) -0.0013(6) -0.0021(6)
    C10 0.0227(9) 0.0182(8) 0.0202(8) -0.0023(7) 0.0006(6) 0.0026(6)
    C11 0.0217(9) 0.0189(8) 0.0135(7) -0.0023(7) 0.0033(6) 0.0028(6)
    C12 0.0135(8) 0.0196(8) 0.0232(8) 0.0037(6) -0.0009(6) -0.0029(6)
    C13 0.0195(9) 0.0128(7) 0.0236(8) 0.0002(6) 0.0014(6) 0.0002(6)
    C14 0.0217(9) 0.0174(8) 0.0293(9) -0.0002(7) -0.0013(7) -0.0062(7)
_geom_special_details
;
All e.s.d.'s (except the e.s.d. in the dihedral angle between two l.s. planes)
are estimated using the full covariance matrix. The cell e.s.d.'s are taken
into account individually in the estimation of e.s.d.'s in distances, angles
and torsion angles; correlations between e.s.d.'s in cell parameters are only
used when they are defined by crystal symmetry. An approximate (isotropic)
treatment of cell e.s.d.'s is used for estimating e.s.d.'s involving l.s.
planes.
;
loop_
    _geom_bond_atom_site_label_1
    _geom_bond_atom_site_label_2
    _geom_bond_site_symmetry_2
    _geom_bond_distance
    _geom_bond_publ_flag
    O1 C3 . 1.4271(19) ?
    O1 C2 . 1.4273(19) ?
    O2 C7 . 1.4196(19) ?
    O2 H2 . 0.8200 ?
    O3 C10 . 1.4214(19) ?
    O3 C9 . 1.4252(19) ?
    O4 C14 . 1.420(2) ?
    O4 H4 . 0.8200 ?
    N1 C5 . 1.501(2) ?
    N1 C6 . 1.5128(18) ?
    N1 C1 . 1.5133(18) ?
    N1 C4 . 1.5157(19) ?
    N2 C12 . 1.4985(19) ?
    N2 C11 . 1.5155(19) ?
    N2 C8 . 1.5176(19) ?
    N2 C13 . 1.5229(19) ?
    C1 C2 . 1.515(2) ?
    C1 H1A . 0.9700 ?
    C1 H1B . 0.9700 ?
    C2 H2A . 0.9700 ?
    C2 H2B . 0.9700 ?
    C3 C4 . 1.513(2) ?
    C3 H3A . 0.9700 ?
    C3 H3B . 0.9700 ?
    C4 H4A . 0.9700 ?
    C4 H4B . 0.9700 ?
    C5 H5A . 0.9600 ?
    C5 H5B . 0.9600 ?
    C5 H5C . 0.9600 ?
    C6 C7 . 1.526(2) ?
    C6 H6A . 0.9700 ?
    C6 H6B . 0.9700 ?
    C7 H7A . 0.9700 ?
    C7 H7B . 0.9700 ?
    C8 C9 . 1.511(2) ?
    C8 H8A . 0.9700 ?
    C8 H8B . 0.9700 ?
    C9 H9A . 0.9700 ?
    C9 H9B . 0.9700 ?
    C10 C11 . 1.520(2) ?
    C10 H10A . 0.9700 ?
    C10 H10B . 0.9700 ?
    C11 H11A . 0.9700 ?
    C11 H11B . 0.9700 ?
    C12 H12A . 0.9600 ?
    C12 H12B . 0.9600 ?
    C12 H12C . 0.9600 ?
    C13 C14 . 1.511(2) ?
    C13 H13A . 0.9700 ?
    C13 H13B . 0.9700 ?
    C14 H14A . 0.9700 ?
    C14 H14B . 0.9700 ?
loop_
    _geom_angle_atom_site_label_1
    _geom_angle_atom_site_label_2
    _geom_angle_atom_site_label_3
    _geom_angle_site_symmetry_1
    _geom_angle_site_symmetry_3
    _geom_angle
    _geom_angle_publ_flag
    C3 O1 C2 . . 109.74(12) ?
    C7 O2 H2 . . 109.5 ?
    C10 O3 C9 . . 109.65(12) ?
    C14 O4 H4 . . 109.5 ?
    C5 N1 C6 . . 109.15(11) ?
    C5 N1 C1 . . 112.03(11) ?
    C6 N1 C1 . . 110.24(11) ?
    C5 N1 C4 . . 111.41(12) ?
    C6 N1 C4 . . 107.08(11) ?
    C1 N1 C4 . . 106.80(11) ?
    C12 N2 C11 . . 112.05(11) ?
    C12 N2 C8 . . 110.24(11) ?
    C11 N2 C8 . . 107.27(12) ?
    C12 N2 C13 . . 110.16(12) ?
    C11 N2 C13 . . 110.89(11) ?
    C8 N2 C13 . . 106.02(11) ?
    N1 C1 C2 . . 111.31(12) ?
    N1 C1 H1A . . 109.4 ?
    C2 C1 H1A . . 109.4 ?
    N1 C1 H1B . . 109.4 ?
    C2 C1 H1B . . 109.4 ?
    H1A C1 H1B . . 108.0 ?
    O1 C2 C1 . . 111.36(13) ?
    O1 C2 H2A . . 109.4 ?
    C1 C2 H2A . . 109.4 ?
    O1 C2 H2B . . 109.4 ?
    C1 C2 H2B . . 109.4 ?
    H2A C2 H2B . . 108.0 ?
    O1 C3 C4 . . 111.64(13) ?
    O1 C3 H3A . . 109.3 ?
    C4 C3 H3A . . 109.3 ?
    O1 C3 H3B . . 109.3 ?
    C4 C3 H3B . . 109.3 ?
    H3A C3 H3B . . 108.0 ?
    C3 C4 N1 . . 111.74(12) ?
    C3 C4 H4A . . 109.3 ?
    N1 C4 H4A . . 109.3 ?
    C3 C4 H4B . . 109.3 ?
    N1 C4 H4B . . 109.3 ?
    H4A C4 H4B . . 107.9 ?
    N1 C5 H5A . . 109.5 ?
    N1 C5 H5B . . 109.5 ?
    H5A C5 H5B . . 109.5 ?
    N1 C5 H5C . . 109.5 ?
    H5A C5 H5C . . 109.5 ?
    H5B C5 H5C . . 109.5 ?
    N1 C6 C7 . . 115.07(12) ?
    N1 C6 H6A . . 108.5 ?
    C7 C6 H6A . . 108.5 ?
    N1 C6 H6B . . 108.5 ?
    C7 C6 H6B . . 108.5 ?
    H6A C6 H6B . . 107.5 ?
    O2 C7 C6 . . 106.26(12) ?
    O2 C7 H7A . . 110.5 ?
    C6 C7 H7A . . 110.5 ?
    O2 C7 H7B . . 110.5 ?
    C6 C7 H7B . . 110.5 ?
    H7A C7 H7B . . 108.7 ?
    C9 C8 N2 . . 111.81(12) ?
    C9 C8 H8A . . 109.3 ?
    N2 C8 H8A . . 109.3 ?
    C9 C8 H8B . . 109.3 ?
    N2 C8 H8B . . 109.3 ?
    H8A C8 H8B . . 107.9 ?
    O3 C9 C8 . . 110.97(12) ?
    O3 C9 H9A . . 109.4 ?
    C8 C9 H9A . . 109.4 ?
    O3 C9 H9B . . 109.4 ?
    C8 C9 H9B . . 109.4 ?
    H9A C9 H9B . . 108.0 ?
    O3 C10 C11 . . 111.44(12) ?
    O3 C10 H10A . . 109.3 ?
    C11 C10 H10A . . 109.3 ?
    O3 C10 H10B . . 109.3 ?
    C11 C10 H10B . . 109.3 ?
    H10A C10 H10B . . 108.0 ?
    N2 C11 C10 . . 111.70(12) ?
    N2 C11 H11A . . 109.3 ?
    C10 C11 H11A . . 109.3 ?
    N2 C11 H11B . . 109.3 ?
    C10 C11 H11B . . 109.3 ?
    H11A C11 H11B . . 107.9 ?
    N2 C12 H12A . . 109.5 ?
    N2 C12 H12B . . 109.5 ?
    H12A C12 H12B . . 109.5 ?
    N2 C12 H12C . . 109.5 ?
    H12A C12 H12C . . 109.5 ?
    H12B C12 H12C . . 109.5 ?
    C14 C13 N2 . . 116.97(13) ?
    C14 C13 H13A . . 108.1 ?
    N2 C13 H13A . . 108.1 ?
    C14 C13 H13B . . 108.1 ?
    N2 C13 H13B . . 108.1 ?
    H13A C13 H13B . . 107.3 ?
    O4 C14 C13 . . 113.72(14) ?
    O4 C14 H14A . . 108.8 ?
    C13 C14 H14A . . 108.8 ?
    O4 C14 H14B . . 108.8 ?
    C13 C14 H14B . . 108.8 ?
    H14A C14 H14B . . 107.7 ?
loop_
    _geom_torsion_atom_site_label_1
    _geom_torsion_atom_site_label_2
    _geom_torsion_atom_site_label_3
    _geom_torsion_atom_site_label_4
    _geom_torsion_site_symmetry_1
    _geom_torsion_site_symmetry_2
    _geom_torsion_site_symmetry_3
    _geom_torsion_site_symmetry_4
    _geom_torsion
    _geom_torsion_publ_flag
    C5 N1 C1 C2 . . . . -68.05(16) ?
    C6 N1 C1 C2 . . . . 170.19(12) ?
    C4 N1 C1 C2 . . . . 54.19(16) ?
    C3 O1 C2 C1 . . . . 60.35(16) ?
    N1 C1 C2 O1 . . . . -59.42(17) ?
    C2 O1 C3 C4 . . . . -59.66(16) ?
    O1 C3 C4 N1 . . . . 58.04(18) ?
    C5 N1 C4 C3 . . . . 69.00(16) ?
    C6 N1 C4 C3 . . . . -171.72(13) ?
    C1 N1 C4 C3 . . . . -53.63(16) ?
    C5 N1 C6 C7 . . . . -54.28(16) ?
    C1 N1 C6 C7 . . . . 69.17(16) ?
    C4 N1 C6 C7 . . . . -175.01(13) ?
    N1 C6 C7 O2 . . . . -160.59(12) ?
    C12 N2 C8 C9 . . . . -69.53(16) ?
    C11 N2 C8 C9 . . . . 52.72(16) ?
    C13 N2 C8 C9 . . . . 171.26(13) ?
    C10 O3 C9 C8 . . . . 61.61(16) ?
    N2 C8 C9 O3 . . . . -58.98(17) ?
    C9 O3 C10 C11 . . . . -61.10(16) ?
    C12 N2 C11 C10 . . . . 69.22(16) ?
    C8 N2 C11 C10 . . . . -51.90(16) ?
    C13 N2 C11 C10 . . . . -167.24(13) ?
    O3 C10 C11 N2 . . . . 57.82(17) ?
    C12 N2 C13 C14 . . . . 50.60(17) ?
    C11 N2 C13 C14 . . . . -74.01(17) ?
    C8 N2 C13 C14 . . . . 169.87(13) ?
    N2 C13 C14 O4 . . . . 66.19(18) ?
loop_
    _geom_hbond_atom_site_label_D
    _geom_hbond_atom_site_label_H
    _geom_hbond_atom_site_label_A
    _geom_hbond_site_symmetry_A
    _geom_hbond_distance_DH
    _geom_hbond_distance_HA
    _geom_hbond_distance_DA
    _geom_hbond_angle_DHA
    O2 H2 Cl2 3_646 0.82 2.20 3.0222(13) 177.9
    O4 H4 Cl1 . 0.82 2.24 3.0505(13) 167.6
    C1 H1B Cl1 2_655 0.97 2.64 3.5812(16) 164.8
    C2 H2B O2 5_757 0.97 2.59 3.335(2) 134.1
    C4 H4B Cl2 6_657 0.97 2.72 3.6390(17) 158.3
    C5 H5C Cl1 7_566 0.96 2.71 3.6527(16) 166.6
    C6 H6A Cl1 6_657 0.97 2.77 3.6888(18) 158.2
    C8 H8A O2 . 0.97 2.45 3.385(2) 162.7
    C9 H9B Cl1 6_657 0.97 2.80 3.7625(17) 173.6
    C11 H11A O4 . 0.97 2.52 3.064(2) 115.1
    C13 H13A Cl2 8_755 0.97 2.80 3.7009(18) 154.0
    C13 H13B O3 3_746 0.97 2.60 3.3013(19) 129.8
data_global
_journal_date_recd_electronic     2008-09-06
_journal_date_accepted     2008-09-19
_journal_name_full     'Acta Crystallographica, Section E'
_journal_year     2008
_journal_volume     64
_journal_issue     10
_journal_page_first     o2029
_journal_page_last     o2029
_journal_paper_category     QO
_journal_coeditor_code     SI2107
_publ_contact_author_name     'Zang Hong-Jun'
_publ_contact_author_address
;
School of Materials and Chemical Engineering and
Key Lab of Hollow Fiber Membrane Materials &
Membrane Process,
Tianjin Polytechnic University, Tianjin 300160,
People's Republic of China
;
_publ_contact_author_email     chemhong@126.com
_publ_contact_author_fax     '8622 2452 8054'
_publ_contact_author_phone     '8622 2452 8359'
_publ_section_title
;
4-Hydroxyethyl-4-methylmorpholinium chloride
;
loop_
    _publ_author_name
    _publ_author_address
    'Wang, Mei-Ling'
;
School of Materials and Chemical Engineering and
Key Lab of Hollow Fiber Membrane Materials &
Membrane Process,
Tianjin Polytechnic University, Tianjin 300160,
People's Republic of China
;
    'Zang, Hong-Jun'
;
School of Materials and Chemical Engineering and
Key Lab of Hollow Fiber Membrane Materials &
Membrane Process,
Tianjin Polytechnic University, Tianjin 300160,
People's Republic of China
;
    'Cheng, Bo-Wen'
;
School of Materials and Chemical Engineering and
Key Lab of Hollow Fiber Membrane Materials &
Membrane Process,
Tianjin Polytechnic University, Tianjin 300160,
People's Republic of China
;
    'Song, Jun'
;
School of Materials and Chemical Engineering and
Key Lab of Hollow Fiber Membrane Materials &
Membrane Process,
Tianjin Polytechnic University, Tianjin 300160,
People's Republic of China
;
