# Supplementary material for: 4-Hydroxy­ethyl-4-methyl­morpholinium chloride
Source: Acta Crystallogr Sect E Struct Rep Online. 2008 Sep 27;64(Pt 10):o2029. doi: 10.1107/S1600536808030195 (PMC2959307; doi:10.1107/S1600536808030195)
Supplement: Supplementary file 2 [file e-64-o2029-Isup2.hkl]

# 
# h,k,l, Fc-squared, Fo-squared, sigma(Fo-squared) and status flag 
# 
data_I
_shelx_title ' R80229F in Pbca' 
_shelx_refln_list_code          4 
_shelx_F_calc_maximum      262.05 
_exptl_crystal_F_000      1568.00 
_reflns_d_resolution_high  0.8404 
 
loop_ 
 _symmetry_equiv_pos_as_xyz 
 'x, y, z' 
 '-x+1/2, -y, z+1/2' 
 '-x, y+1/2, -z+1/2' 
 'x+1/2, -y+1/2, -z' 
 '-x, -y, -z' 
 'x-1/2, y, -z-1/2' 
 'x, -y-1/2, z-1/2' 
 '-x-1/2, y-1/2, z' 
 
_cell_length_a    12.1812 
_cell_length_b    12.4519 
_cell_length_c    23.8561 
_cell_angle_alpha  90.000 
_cell_angle_beta   90.000 
_cell_angle_gamma  90.000 
 
_shelx_F_squared_multiplier     1.000 
 
loop_ 
 _refln_index_h 
 _refln_index_k 
 _refln_index_l 
 _refln_F_squared_calc 
 _refln_F_squared_meas 
 _refln_F_squared_sigma 
 _refln_observed_status 
   2   0   0     4682.84     3707.80     81.76 o 
   4   0   0      245.08      243.99     22.29 o 
   6   0   0    15714.33    15542.48    310.67 o 
   8   0   0    10217.91     9672.51    278.74 o 
  10   0   0     8810.93     8991.78    441.45 o 
  12   0   0      451.76      579.98     38.72 o 
  14   0   0     1626.17     1660.34     83.51 o 
   2   1   0     3506.14     3145.16     71.51 o 
   4   1   0     4146.74     4079.02     75.18 o 
   6   1   0     2403.94     2363.07     63.19 o 
   8   1   0      463.60      501.00     24.92 o 
  10   1   0      107.84       91.71     30.05 o 
  12   1   0      739.41      714.74     70.71 o 
  14   1   0     2504.89     2665.87     91.22 o 
   0   2   0      405.02      354.65      7.48 o 
   2   2   0     1171.67     1161.24     28.64 o 
   4   2   0     2525.75     2603.46     41.39 o 
   6   2   0     4798.83     4697.90    120.85 o 
   8   2   0        0.23      -11.46     16.57 o 
  10   2   0      325.39      263.18     48.75 o 
  12   2   0       26.33       12.86     19.33 o 
  14   2   0      148.47       94.17     24.45 o 
   2   3   0    45238.17    45559.66    132.50 o 
   4   3   0     9119.41     8604.37    122.91 o 
   6   3   0      198.03      138.01     27.99 o 
   8   3   0     1493.99     1498.14     87.28 o 
  10   3   0     1905.23     1831.59     58.89 o 
  12   3   0      293.22      227.60     53.78 o 
  14   3   0      124.77      114.45     34.99 o 
   0   4   0    55560.04    54356.30    118.66 o 
   2   4   0     1618.00     1590.71     44.24 o 
   4   4   0     9842.83    10214.68    101.94 o 
   6   4   0     6137.42     6359.70    110.42 o 
   8   4   0     1331.99     1304.82    143.48 o 
  10   4   0     1690.19     1807.45     60.08 o 
  12   4   0      440.17      446.52    116.86 o 
   2   5   0      764.62      723.48     15.66 o 
   4   5   0     7743.01     7538.84    131.29 o 
   6   5   0      112.49      159.38     12.27 o 
   8   5   0      397.68      435.55     76.74 o 
  10   5   0       75.51       94.92     30.52 o 
  12   5   0      147.10       95.70     30.64 o 
   0   6   0      858.16      915.43     16.30 o 
   2   6   0     2768.09     2896.71     49.99 o 
   4   6   0     3297.95     3449.26     60.63 o 
   6   6   0     1370.34     1502.33     41.99 o 
   8   6   0      563.89      632.59     30.88 o 
  10   6   0     2828.85     2872.82     87.65 o 
  12   6   0       40.89       42.03     22.25 o 
   2   7   0    15909.31    15776.72    394.35 o 
   4   7   0    25200.39    24543.76    699.86 o 
   6   7   0     3224.32     3353.04     63.16 o 
   8   7   0      183.69      208.21     48.43 o 
  10   7   0     1173.12     1157.42     70.11 o 
  12   7   0     5976.68     6411.58    316.15 o 
   0   8   0      260.39      209.02      9.90 o 
   2   8   0     1005.96      970.92     21.07 o 
   4   8   0      759.16      644.21     26.75 o 
   6   8   0     4619.92     4748.48    116.95 o 
   8   8   0     1707.95     1651.32     62.27 o 
  10   8   0       30.28       20.49     26.16 o 
  12   8   0      422.53      346.86     92.70 o 
   2   9   0      750.12      695.25     19.27 o 
   4   9   0       66.55       68.39      9.62 o 
   6   9   0       37.46       29.24      7.05 o 
   8   9   0      851.88      883.27     35.13 o 
  10   9   0      837.44      734.58     42.22 o 
   0  10   0    10513.98    11148.93    541.39 o 
   2  10   0     1271.96     1327.69     41.58 o 
   4  10   0      135.98      112.65     14.22 o 
   6  10   0     2122.78     2174.27     90.38 o 
   8  10   0      125.18       81.60     17.85 o 
  10  10   0      360.42      539.16     89.84 o 
   2  11   0      691.79      727.21     32.05 o 
   4  11   0     3553.46     3575.27     99.76 o 
   6  11   0     3299.39     3235.33    110.41 o 
   8  11   0       51.59       52.36     24.35 o 
   0  12   0     9604.23     9967.75    243.86 o 
   2  12   0      432.74      483.39     75.05 o 
   4  12   0      404.67      390.35     59.84 o 
   6  12   0     4095.28     4036.87    147.98 o 
   8  12   0      455.09      548.78     51.49 o 
   2  13   0      543.77      548.60     76.20 o 
   4  13   0      436.62      453.63     72.71 o 
   6  13   0     1391.76     1492.77     41.76 o 
   0  14   0      126.52      189.65     48.69 o 
   2  14   0     1349.77     1358.73     79.20 o 
   4  14   0       18.79       30.15     10.98 o 
   1   1   1      193.87      193.00      1.61 o 
   2   1   1    13439.31    12235.19     92.15 o 
   3   1   1    16893.20    17035.96    132.99 o 
   4   1   1       30.70       51.34     10.20 o 
   5   1   1       20.86       34.63      8.45 o 
   6   1   1     3114.15     2971.39     48.40 o 
   7   1   1       12.88       13.95      7.47 o 
   8   1   1      104.00      127.03     16.57 o 
   9   1   1      136.23      149.65     22.87 o 
  10   1   1      775.81      764.50     32.83 o 
  11   1   1      283.39      317.89     51.11 o 
  12   1   1      201.32      165.93     31.25 o 
  13   1   1      827.01      752.70     43.86 o 
  14   1   1      271.56      243.47     43.33 o 
   0   2   1     1835.55     1574.02     23.63 o 
   1   2   1      197.66      324.85      4.36 o 
   2   2   1    21972.15    21158.55    227.15 o 
   3   2   1     4104.33     4220.75     51.58 o 
   4   2   1     5633.19     5462.05     66.86 o 
   5   2   1       21.39       12.45      5.74 o 
   6   2   1      324.52      289.89     16.67 o 
   7   2   1    12799.97    12938.83    168.92 o 
   8   2   1      767.18      711.13     19.99 o 
   9   2   1     2730.69     2797.79     78.02 o 
  10   2   1       46.04       74.79     17.09 o 
  11   2   1      314.51      297.23     46.83 o 
  12   2   1      275.17      221.10     33.45 o 
  13   2   1      140.50      131.15     26.64 o 
  14   2   1      138.78      123.54     24.26 o 
   1   3   1     2127.71     2089.97     26.10 o 
   2   3   1    25252.15    25546.06    254.79 o 
   3   3   1      933.05      917.59     10.58 o 
   4   3   1        1.57        7.99      4.07 o 
   5   3   1    10657.49    10996.96    193.57 o 
   6   3   1    11542.77    11776.51    183.75 o 
   7   3   1       33.33       34.53      8.39 o 
   8   3   1      477.11      527.51     21.57 o 
   9   3   1       31.71       49.07     10.63 o 
  10   3   1     1441.52     1356.46     40.46 o 
  11   3   1      635.38      600.21     23.15 o 
  12   3   1     4160.82     4020.19     98.46 o 
  13   3   1      221.04      165.54     28.34 o 
  14   3   1        2.79       -9.76     12.26 o 
   0   4   1     6410.57     5909.19     57.87 o 
   1   4   1     5650.33     5735.33     37.13 o 
   2   4   1     8533.43     8554.13    113.71 o 
   3   4   1      108.20       94.69      6.90 o 
   4   4   1     3639.00     3899.37     27.05 o 
   5   4   1       12.45       21.85      3.23 o 
   6   4   1     3443.34     3525.16     50.21 o 
   7   4   1        0.16        1.28      7.54 o 
   8   4   1     9461.62     9474.94    129.10 o 
   9   4   1      153.29      133.30     23.56 o 
  10   4   1     3897.33     3879.99     74.85 o 
  11   4   1        9.63       15.97     10.09 o 
  12   4   1      118.03      132.07     25.89 o 
  13   4   1      162.54      162.39     23.77 o 
   1   5   1     5371.47     5104.42     53.74 o 
   2   5   1     3647.47     3718.23     39.63 o 
   3   5   1      171.21      129.94      5.71 o 
   4   5   1     1788.48     1853.87     27.28 o 
   5   5   1     3917.51     3761.05     50.61 o 
   6   5   1      548.16      623.68     13.33 o 
   7   5   1      118.59      146.87     17.86 o 
   8   5   1       42.92       49.38      9.90 o 
   9   5   1        3.03        8.83      7.34 o 
  10   5   1       15.11       23.78     10.56 o 
  11   5   1     2331.83     2175.97     51.70 o 
  12   5   1       51.87       29.18     13.11 o 
  13   5   1      397.71      365.36     60.42 o 
   0   6   1       70.01       41.12      2.38 o 
   1   6   1      611.59      512.93      9.83 o 
   2   6   1       83.62      105.05      8.41 o 
   3   6   1     1046.16     1130.18     14.02 o 
   4   6   1      130.39      156.93      9.38 o 
   5   6   1       49.02       38.63      5.54 o 
   6   6   1        5.12        9.68      2.88 o 
   7   6   1       61.63       57.05      8.97 o 
   8   6   1      558.51      574.52     45.69 o 
   9   6   1      254.83      230.50     32.25 o 
  10   6   1       17.73       10.36     14.00 o 
  11   6   1      131.93      133.18     24.88 o 
  12   6   1       15.29       34.71      9.57 o 
  13   6   1       10.80       24.28     11.49 o 
   1   7   1       38.18       29.67      2.65 o 
   2   7   1      386.11      361.03      7.05 o 
   3   7   1     1213.12     1199.24     16.65 o 
   4   7   1      362.67      385.81      7.57 o 
   5   7   1        4.49        6.14      3.56 o 
   6   7   1      398.33      358.43     11.43 o 
   7   7   1      129.34      145.81     14.44 o 
   8   7   1       35.93       33.84      8.96 o 
   9   7   1       38.68       39.61     11.79 o 
  10   7   1      286.27      265.81     43.11 o 
  11   7   1       64.35       33.56     12.34 o 
  12   7   1        1.36      -11.19     20.46 o 
   0   8   1      168.70      106.20      5.17 o 
   1   8   1      357.48      318.92      8.36 o 
   2   8   1     3003.41     2982.28     29.31 o 
   3   8   1        0.04        2.99      2.22 o 
   4   8   1     1633.40     1680.18     24.79 o 
   5   8   1      414.73      432.75     14.38 o 
   6   8   1     3226.66     3181.14     60.44 o 
   7   8   1     1700.14     1681.47     22.40 o 
   8   8   1     2117.99     2184.80     45.87 o 
   9   8   1      824.29      795.54     28.88 o 
  10   8   1      879.34     1004.77     49.43 o 
  11   8   1       42.72       52.84     15.48 o 
  12   8   1      114.42       65.89     15.90 o 
   1   9   1     1568.75     1486.88     20.75 o 
   2   9   1     3067.11     3027.61     32.10 o 
   3   9   1      777.22      723.11     15.30 o 
   4   9   1       33.44       26.89      6.07 o 
   5   9   1     5901.55     6024.53     81.67 o 
   6   9   1       51.44       62.08      6.14 o 
   7   9   1       50.47       78.71      9.67 o 
   8   9   1      940.03      985.94     21.56 o 
   9   9   1       39.78       30.58      9.04 o 
  10   9   1       99.91       90.35     16.34 o 
  11   9   1     1779.54     1992.38     41.78 o 
   0  10   1       16.60       15.75      9.24 o 
   1  10   1      781.07      767.03     19.51 o 
   2  10   1     2748.47     2618.92     59.04 o 
   3  10   1      552.90      542.42     21.26 o 
   4  10   1      270.38      282.26     14.57 o 
   5  10   1        5.00        2.67      5.39 o 
   6  10   1      229.71      262.71     18.58 o 
   7  10   1      199.12      181.54     23.68 o 
   8  10   1      273.75      282.23     39.07 o 
   9  10   1      858.18      821.99     27.68 o 
  10  10   1       11.08       21.31      7.01 o 
   1  11   1      340.26      305.92     17.66 o 
   2  11   1        1.16        2.14      5.40 o 
   3  11   1     3095.80     3163.85     66.32 o 
   4  11   1     5229.92     5351.03    101.33 o 
   5  11   1      230.23      209.79     17.61 o 
   6  11   1     3391.53     3269.54     78.10 o 
   7  11   1        0.95        9.27      7.52 o 
   8  11   1       59.45       51.94     13.03 o 
   9  11   1      228.37      235.87     34.84 o 
   0  12   1       55.23       48.89     21.31 o 
   1  12   1      585.19      577.84     23.44 o 
   2  12   1       83.92      103.27     18.20 o 
   3  12   1      620.24      675.18     19.83 o 
   4  12   1        2.21       12.22      7.10 o 
   5  12   1       40.81       38.23      8.51 o 
   6  12   1       14.24        7.99      6.60 o 
   7  12   1     1384.40     1377.60     50.13 o 
   8  12   1        2.60       10.25      8.68 o 
   1  13   1        8.03       21.55      7.97 o 
   2  13   1        0.01        9.86      6.44 o 
   3  13   1        0.40       -1.99      9.32 o 
   4  13   1       73.64       80.55     11.10 o 
   5  13   1       66.06       46.21     12.73 o 
   6  13   1       71.77       69.04     12.23 o 
   0  14   1        0.87        5.70     14.72 o 
   1  14   1     1141.79     1216.93     34.12 o 
   2  14   1       66.12       46.63     11.52 o 
   3  14   1      329.05      275.92     39.58 o 
   4  14   1       45.41       49.81     10.85 o 
   1   0   2       94.43       91.91      2.77 o 
   2   0   2     2554.59     2231.16     39.04 o 
   3   0   2        6.42       15.54      5.31 o 
   4   0   2     1097.52      936.35     14.44 o 
   5   0   2        8.38        1.78     10.23 o 
   6   0   2       50.65       77.63     15.87 o 
   7   0   2     2904.38     3060.02     57.33 o 
   8   0   2     1307.33     1465.27     48.10 o 
   9   0   2     1358.41     1394.43     82.53 o 
  10   0   2     6899.19     7124.77    249.32 o 
  11   0   2      268.22      248.69     60.81 o 
  12   0   2      130.76      159.95     43.99 o 
  13   0   2     1599.53     1690.32     79.27 o 
  14   0   2      895.33      744.69     36.45 o 
   1   1   2     2169.27     2262.45     29.96 o 
   2   1   2    17386.72    15685.21    143.29 o 
   3   1   2    39094.46    37764.57    348.10 o 
   4   1   2    68670.49    66542.95    145.94 o 
   5   1   2     3276.22     3039.66     39.32 o 
   6   1   2     2397.93     2532.23     51.48 o 
   7   1   2     1197.41     1075.23     23.66 o 
   8   1   2      111.34      102.70     18.03 o 
   9   1   2      566.20      595.53     26.77 o 
  10   1   2     1057.07     1021.02     38.99 o 
  11   1   2     1502.46     1547.96     37.49 o 
  12   1   2     1798.25     1576.94     46.74 o 
  13   1   2     2963.74     3158.22     85.84 o 
  14   1   2      628.18      627.61     30.85 o 
   0   2   2    30765.97    26058.63    431.82 o 
   1   2   2     6514.36     6612.69     51.75 o 
   2   2   2    20801.88    21178.44    200.46 o 
   3   2   2      115.75      104.15      6.47 o 
   4   2   2     5188.56     5261.15     66.00 o 
   5   2   2       39.76       74.09     10.07 o 
   6   2   2     3869.62     4100.98     41.12 o 
   7   2   2      619.73      507.95     21.05 o 
   8   2   2     2780.42     2696.58     41.78 o 
   9   2   2      758.81      689.34     24.04 o 
  10   2   2      449.29      405.90     30.39 o 
  11   2   2       78.65       90.18     16.31 o 
  12   2   2      704.86      640.15     27.49 o 
  13   2   2      220.99      179.03     30.61 o 
  14   2   2      706.48      679.62     63.07 o 
   1   3   2     4413.36     4401.68     45.90 o 
   2   3   2     1412.78     1396.52     17.36 o 
   3   3   2     9121.98     8976.74    126.85 o 
   4   3   2     9536.58     9837.13     77.12 o 
   5   3   2     1551.59     1438.62     36.26 o 
   6   3   2     1392.89     1599.59     30.84 o 
   7   3   2      109.54       88.59     12.32 o 
   8   3   2      388.75      371.65     14.91 o 
   9   3   2      579.56      559.64     23.83 o 
  10   3   2     1294.95     1262.58     39.97 o 
  11   3   2     1717.95     1638.00     60.83 o 
  12   3   2        8.72        8.87     12.70 o 
  13   3   2      918.80      906.02     32.88 o 
  14   3   2      252.42      292.52     72.20 o 
   0   4   2       56.46       50.80      6.33 o 
   1   4   2     6841.04     6802.28     73.95 o 
   2   4   2     1632.43     1802.11     21.99 o 
   3   4   2     2913.74     3154.75     40.95 o 
   4   4   2      206.84      201.77      6.31 o 
   5   4   2      161.89      162.12      6.29 o 
   6   4   2      269.21      250.13     10.39 o 
   7   4   2     3887.27     4074.50     91.07 o 
   8   4   2       17.21       16.78      7.30 o 
   9   4   2      954.46      928.68     39.48 o 
  10   4   2       44.13       31.40     14.30 o 
  11   4   2        0.02        4.35      8.47 o 
  12   4   2       33.91       18.33     10.53 o 
  13   4   2      911.43     1038.52     35.15 o 
   1   5   2     2491.46     2499.65     31.52 o 
   2   5   2     7208.94     7310.31     72.06 o 
   3   5   2     4519.75     4751.25     51.63 o 
   4   5   2     4749.09     5132.36     76.40 o 
   5   5   2     1174.03     1199.57     17.94 o 
   6   5   2      216.89      150.50     12.87 o 
   7   5   2      147.60      126.30     21.82 o 
   8   5   2        2.68        7.41      7.79 o 
   9   5   2        0.06       11.32      6.29 o 
  10   5   2      174.92      157.93     38.07 o 
  11   5   2      333.87      284.61     49.49 o 
  12   5   2       16.08        8.28     11.54 o 
  13   5   2      592.33      667.94     33.43 o 
   0   6   2    15071.07    14191.31    161.09 o 
   1   6   2    17176.75    18049.33    252.36 o 
   2   6   2     1014.19      991.30      9.80 o 
   3   6   2     1916.26     1831.94     27.09 o 
   4   6   2      879.93      869.06     15.00 o 
   5   6   2      415.50      429.42     17.26 o 
   6   6   2       14.72       11.78      3.00 o 
   7   6   2    11552.09    11550.84    153.52 o 
   8   6   2     4102.89     4290.94     98.25 o 
   9   6   2     2806.62     2931.18     52.52 o 
  10   6   2      945.02      848.36     29.45 o 
  11   6   2      916.42      928.84     61.28 o 
  12   6   2       92.05      113.37     28.98 o 
  13   6   2     1005.73     1040.27     45.89 o 
   1   7   2     4401.54     4737.41     57.23 o 
   2   7   2      263.23      268.06      7.73 o 
   3   7   2       85.38       93.09      6.33 o 
   4   7   2       33.01       46.16      5.36 o 
   5   7   2      873.68      862.94     22.11 o 
   6   7   2     1042.77      981.05     25.61 o 
   7   7   2      348.38      367.98     21.03 o 
   8   7   2      565.59      524.53     41.08 o 
   9   7   2        7.41       11.38      7.53 o 
  10   7   2      108.60       97.60     19.51 o 
  11   7   2      774.55      729.24     39.29 o 
  12   7   2      258.88      235.87     38.45 o 
   0   8   2        5.32        4.53      5.94 o 
   1   8   2     2716.59     2864.85     35.78 o 
   2   8   2     3007.44     3030.07     37.31 o 
   3   8   2      100.77      114.45      4.06 o 
   4   8   2      152.23      164.47      8.98 o 
   5   8   2      225.24      263.79      9.89 o 
   6   8   2      317.74      320.76     10.90 o 
   7   8   2       49.08       41.13      6.89 o 
   8   8   2     7586.97     7326.32    222.49 o 
   9   8   2      841.31      865.65     24.21 o 
  10   8   2       43.53       32.16     16.51 o 
  11   8   2       33.76       20.89     12.54 o 
  12   8   2      305.13      223.27     41.41 o 
   1   9   2      187.86      182.61     11.79 o 
   2   9   2     2481.34     2468.30     30.42 o 
   3   9   2     2749.31     2782.46     32.99 o 
   4   9   2       69.45       75.42      7.61 o 
   5   9   2      154.50      161.81     13.29 o 
   6   9   2     1399.13     1324.52     20.92 o 
   7   9   2      447.97      482.60     10.63 o 
   8   9   2       19.92       23.52      8.17 o 
   9   9   2      259.26      264.37     37.75 o 
  10   9   2     1620.23     1597.54     48.95 o 
  11   9   2      364.77      372.03     48.49 o 
   0  10   2     2705.49     2746.84     79.18 o 
   1  10   2      743.20      729.96     16.52 o 
   2  10   2     3344.61     3313.89     74.24 o 
   3  10   2       71.25       86.93     10.12 o 
   4  10   2       44.43       32.67      4.61 o 
   5  10   2      116.03      157.58     15.75 o 
   6  10   2     1354.85     1361.62     25.94 o 
   7  10   2     1379.51     1474.44     48.18 o 
   8  10   2      100.61       83.89     11.86 o 
   9  10   2     1020.01      993.56     33.30 o 
  10  10   2      402.88      437.59     38.21 o 
   1  11   2      925.40     1015.07     34.03 o 
   2  11   2      142.82      127.48     16.07 o 
   3  11   2       37.22       28.61      6.38 o 
   4  11   2      443.20      441.01     21.38 o 
   5  11   2        3.89        5.39      5.52 o 
   6  11   2      141.11      136.36     16.81 o 
   7  11   2       89.42       58.54      9.26 o 
   8  11   2       12.69       21.55      8.94 o 
   9  11   2       26.40       33.21      9.48 o 
   0  12   2     1602.09     1595.69     39.40 o 
   1  12   2      583.83      639.19     20.20 o 
   2  12   2      252.42      261.63     30.15 o 
   3  12   2        2.06        5.50      6.55 o 
   4  12   2      648.07      661.97     32.24 o 
   5  12   2      149.68      135.34     17.33 o 
   6  12   2      581.23      619.94     24.78 o 
   7  12   2      249.09      249.10     39.87 o 
   8  12   2      323.77      355.56     46.32 o 
   1  13   2      781.94      751.64     32.64 o 
   2  13   2     1168.05     1207.99     35.78 o 
   3  13   2     3026.96     3096.11     82.84 o 
   4  13   2      886.85      913.85     20.71 o 
   5  13   2     1474.48     1522.98     38.50 o 
   6  13   2     1324.70     1339.11     51.38 o 
   0  14   2      110.83      119.35     27.21 o 
   1  14   2       10.17       20.36      9.68 o 
   2  14   2       74.12       62.32     13.94 o 
   3  14   2       27.37       41.33     12.02 o 
   4  14   2      130.36      162.19     23.26 o 
   1   1   3    10205.31     9806.51     50.73 o 
   2   1   3     3255.09     3126.53     31.81 o 
   3   1   3     9773.65     9954.35    102.10 o 
   4   1   3       74.59       40.01      6.29 o 
   5   1   3      570.68      496.02      9.64 o 
   6   1   3     7073.62     7387.70     63.81 o 
   7   1   3     2142.40     2023.67     23.03 o 
   8   1   3     1104.91     1181.45     28.02 o 
   9   1   3        5.83       12.81      8.20 o 
  10   1   3     2358.09     2316.33     49.25 o 
  11   1   3     2452.68     2385.35     49.65 o 
  12   1   3      961.92      941.40     31.96 o 
  13   1   3      465.39      406.01     72.32 o 
  14   1   3        0.28       17.89     13.32 o 
   0   2   3       34.81        7.66      3.80 o 
   1   2   3     5968.96     5964.83     45.82 o 
   2   2   3    12317.61    12423.19    109.57 o 
   3   2   3     2291.19     2180.47     25.83 o 
   4   2   3      744.12      806.31     12.88 o 
   5   2   3      448.26      358.00      8.09 o 
   6   2   3     2864.47     2778.89     37.83 o 
   7   2   3      149.18      107.17      8.36 o 
   8   2   3      627.87      486.05     16.74 o 
   9   2   3      462.45      449.25     23.25 o 
  10   2   3     3217.34     3157.41     63.01 o 
  11   2   3      135.35      120.28     35.18 o 
  12   2   3      124.48      115.14     22.54 o 
  13   2   3        5.52       10.35     11.82 o 
  14   2   3     1721.27     1719.16     68.07 o 
   1   3   3     1456.15     1394.29     15.33 o 
   2   3   3     5057.13     5447.42     81.93 o 
   3   3   3    17908.29    18395.99    265.50 o 
   4   3   3      960.45      928.30      8.73 o 
   5   3   3     1301.85     1105.50     24.44 o 
   6   3   3       33.87       36.61      7.54 o 
   7   3   3      883.92      813.08     18.34 o 
   8   3   3      264.99      295.86     39.28 o 
   9   3   3       46.54       30.94      8.92 o 
  10   3   3      836.20      792.87     44.62 o 
  11   3   3      500.24      576.45     25.75 o 
  12   3   3     1076.48     1115.21     35.04 o 
  13   3   3     2220.85     2450.57    102.17 o 
  14   3   3      317.59      266.02     48.50 o 
   0   4   3     2516.92     2372.11     38.50 o 
   1   4   3     6763.98     6427.01     47.27 o 
   2   4   3     4973.66     4898.36     91.41 o 
   3   4   3     4900.19     5147.14     63.44 o 
   4   4   3        7.77       14.40      4.64 o 
   5   4   3     2146.65     2381.96     36.09 o 
   6   4   3     5748.30     6203.56     75.52 o 
   7   4   3      167.41      286.52     32.86 o 
   8   4   3     3901.19     4037.63     54.39 o 
   9   4   3     2433.05     2463.25     67.06 o 
  10   4   3      122.32      124.26     14.92 o 
  11   4   3        1.41       12.11     11.27 o 
  12   4   3       64.07       89.76     19.33 o 
  13   4   3       20.49       28.75     12.79 o 
   1   5   3      623.18      599.91      9.27 o 
   2   5   3      114.47      194.55      4.46 o 
   3   5   3     3393.79     3631.82     27.83 o 
   4   5   3    23384.29    23916.57    209.22 o 
   5   5   3        2.04        0.30      3.95 o 
   6   5   3     4094.82     3772.55     49.21 o 
   7   5   3      666.43      732.49     16.65 o 
   8   5   3      399.72      415.97     26.75 o 
   9   5   3      237.20      242.51     29.93 o 
  10   5   3     2878.07     2998.57     58.17 o 
  11   5   3      185.12      123.04     38.63 o 
  12   5   3     4525.97     4726.81    122.62 o 
  13   5   3      436.72      364.22     65.92 o 
   0   6   3      850.74      912.32     15.20 o 
   1   6   3     5807.56     6176.69    102.43 o 
   2   6   3      860.77      763.56     10.05 o 
   3   6   3       54.75       35.72      4.99 o 
   4   6   3     1331.18     1423.91     20.78 o 
   5   6   3       53.29       39.10      5.94 o 
   6   6   3       50.65       60.03      8.64 o 
   7   6   3       17.24       13.25      9.51 o 
   8   6   3     2245.03     2214.74     55.16 o 
   9   6   3        0.34        3.31      8.04 o 
  10   6   3       79.51       46.31     11.65 o 
  11   6   3      168.94      168.37     28.56 o 
  12   6   3       72.01       76.94     17.34 o 
  13   6   3       73.79       77.00     17.20 o 
   1   7   3      424.70      472.97     14.53 o 
   2   7   3      285.40      277.60      6.07 o 
   3   7   3     1049.02      982.79     17.88 o 
   4   7   3     1080.72      994.60     17.08 o 
   5   7   3      263.39      289.51      9.94 o 
   6   7   3     4015.50     4024.33     42.63 o 
   7   7   3      327.75      305.12     15.77 o 
   8   7   3      844.53      948.88     27.49 o 
   9   7   3       20.97       22.02      7.73 o 
  10   7   3     2984.45     2968.78     66.29 o 
  11   7   3      504.59      551.45     57.54 o 
  12   7   3     1233.84     1251.00     30.38 o 
   0   8   3      649.22      551.09     15.24 o 
   1   8   3      859.57      895.63     16.43 o 
   2   8   3     1660.54     1618.66     27.47 o 
   3   8   3      143.06      150.41     13.06 o 
   4   8   3       22.73       14.30      2.70 o 
   5   8   3     1089.86     1200.28     24.30 o 
   6   8   3       91.28       90.62      8.94 o 
   7   8   3       48.83       45.18     10.00 o 
   8   8   3      577.13      592.65     19.89 o 
   9   8   3     3006.31     3029.91     43.79 o 
  10   8   3     2253.02     2304.72     65.38 o 
  11   8   3       92.49       88.60     15.34 o 
  12   8   3      190.58      149.44     31.50 o 
   1   9   3      774.75      745.24     17.62 o 
   2   9   3     5309.88     5418.54     59.61 o 
   3   9   3      196.41      166.26     12.54 o 
   4   9   3      184.67      168.81      9.25 o 
   5   9   3     3688.45     3634.37     51.23 o 
   6   9   3     1095.15     1141.20     24.85 o 
   7   9   3        1.27        5.68      3.61 o 
   8   9   3      120.60       94.25     13.40 o 
   9   9   3       33.43       32.48      7.52 o 
  10   9   3     1070.00     1120.78     42.74 o 
  11   9   3       20.08       20.85      8.52 o 
   0  10   3     1226.67     1258.58     36.16 o 
   1  10   3     4428.58     4547.27     92.02 o 
   2  10   3       38.88       32.14      5.15 o 
   3  10   3       92.60       94.90     11.29 o 
   4  10   3      271.82      261.62      9.40 o 
   5  10   3     1333.38     1352.45     24.72 o 
   6  10   3        1.12        8.39      4.57 o 
   7  10   3     1047.26     1085.91     42.03 o 
   8  10   3     1855.94     1956.61     46.54 o 
   9  10   3     1087.11     1120.72     51.65 o 
  10  10   3      493.41      522.96     81.66 o 
   1  11   3       68.20       55.26      9.66 o 
   2  11   3      757.66      726.22     22.62 o 
   3  11   3     1541.66     1539.23     71.54 o 
   4  11   3      205.82      192.06     23.54 o 
   5  11   3        8.57       10.72      4.20 o 
   6  11   3      211.74      212.54     19.94 o 
   7  11   3      528.65      536.00     30.27 o 
   8  11   3      209.30      186.48     22.22 o 
   9  11   3      208.28      204.79     33.44 o 
   0  12   3    10518.87    10518.27    297.80 o 
   1  12   3       81.85       58.66     13.43 o 
   2  12   3      182.24      228.05     27.55 o 
   3  12   3       26.82       31.88      7.83 o 
   4  12   3      494.71      446.85     20.89 o 
   5  12   3        0.96        2.91      5.75 o 
   6  12   3      184.04      178.53     26.08 o 
   7  12   3      142.89      123.30     14.57 o 
   8  12   3     1092.97     1114.88     35.98 o 
   1  13   3       44.17       36.93      8.01 o 
   2  13   3      111.89      102.13     15.81 o 
   3  13   3      412.49      418.64     24.57 o 
   4  13   3      826.29      770.70     21.65 o 
   5  13   3       79.74       56.19      9.03 o 
   6  13   3      354.51      331.61     44.84 o 
   0  14   3       30.79       22.86      7.42 o 
   1  14   3      177.32      167.19     21.48 o 
   2  14   3     1435.96     1417.13     28.56 o 
   3  14   3        2.58        2.45      8.01 o 
   4  14   3       57.78       76.23     12.34 o 
   0   0   4    28565.76    26845.16    446.70 o 
   1   0   4      219.31      532.32      6.56 o 
   2   0   4    37982.51    37807.16    443.90 o 
   3   0   4     9064.07     8497.68    104.55 o 
   4   0   4     9702.61     9238.77    257.97 o 
   5   0   4     2887.59     2647.30     61.90 o 
   6   0   4    13458.07    13535.05    330.71 o 
   7   0   4    23638.42    23698.87    392.18 o 
   8   0   4      228.07      213.55     32.65 o 
   9   0   4     7411.94     7561.62    180.05 o 
  10   0   4      522.32      458.24     27.83 o 
  11   0   4       70.50       64.84     14.06 o 
  12   0   4      685.29      584.08     62.19 o 
  13   0   4      180.12      200.85     57.57 o 
  14   0   4       54.05       26.98     19.90 o 
   1   1   4        0.19        2.56      1.49 o 
   2   1   4    11055.04    10723.38     90.99 o 
   3   1   4        0.11       -0.96      2.46 o 
   4   1   4     5061.72     4788.42     80.60 o 
   5   1   4     3620.58     3656.58     31.77 o 
   6   1   4      936.91      902.64     17.72 o 
   7   1   4      796.31      773.29     15.59 o 
   8   1   4      884.86      850.83     33.78 o 
   9   1   4      296.55      283.84     36.03 o 
  10   1   4      483.22      522.30     38.06 o 
  11   1   4     1396.48     1352.43     45.48 o 
  12   1   4      170.80      109.86     15.60 o 
  13   1   4       14.30       -4.60     14.88 o 
  14   1   4      796.92      801.26     29.60 o 
   0   2   4    10556.85    10256.41     77.17 o 
   1   2   4     4749.76     4558.35     52.88 o 
   2   2   4     1964.62     1820.58     20.57 o 
   3   2   4      956.82      851.62      8.40 o 
   4   2   4      773.24      702.69     12.08 o 
   5   2   4      301.35      277.53      5.49 o 
   6   2   4       65.27       45.50      6.74 o 
   7   2   4     1603.00     1701.15     27.88 o 
   8   2   4      461.96      426.10     24.62 o 
   9   2   4     2604.94     2293.30     60.46 o 
  10   2   4      449.29      466.69     28.99 o 
  11   2   4      977.45      931.50     21.06 o 
  12   2   4        4.88       -5.93     14.74 o 
  13   2   4      174.60      122.75     32.72 o 
  14   2   4        0.01       14.77     12.18 o 
   1   3   4     3736.29     3818.26     37.86 o 
   2   3   4    12441.41    12235.59     84.80 o 
   3   3   4     9450.25     9318.14     92.63 o 
   4   3   4    10871.30    11046.09     73.13 o 
   5   3   4    10355.89    10402.54     92.54 o 
   6   3   4       75.90       53.15      6.29 o 
   7   3   4        9.84        7.59      4.86 o 
   8   3   4      726.35      712.20     19.53 o 
   9   3   4      576.88      537.11     20.02 o 
  10   3   4     1467.37     1359.04     42.80 o 
  11   3   4     2246.23     2099.73     51.34 o 
  12   3   4       16.15       17.30     11.39 o 
  13   3   4      446.57      410.39     65.57 o 
  14   3   4      424.42      406.90     34.54 o 
   0   4   4     1211.13     1099.64      7.02 o 
   1   4   4    10118.23    10075.00     98.46 o 
   2   4   4     6651.33     6319.71     40.34 o 
   3   4   4     4782.94     4758.02     58.77 o 
   4   4   4        3.95        6.87      3.30 o 
   5   4   4      363.32      270.04     10.29 o 
   6   4   4     2963.32     2828.54     37.73 o 
   7   4   4     4752.03     4705.03    116.37 o 
   8   4   4       89.84       78.99     14.56 o 
   9   4   4     5426.96     5440.41    162.36 o 
  10   4   4        0.47       -6.09     10.61 o 
  11   4   4      250.26      274.33     41.68 o 
  12   4   4       18.05       22.05     12.48 o 
  13   4   4      416.27      411.55     62.97 o 
   1   5   4     4705.57     4933.43     60.25 o 
   2   5   4     1093.35     1141.51     42.97 o 
   3   5   4     1570.51     1418.79     20.28 o 
   4   5   4      382.92      424.18     12.90 o 
   5   5   4     8906.01     9472.34    142.31 o 
   6   5   4     1226.42     1179.74     21.87 o 
   7   5   4      476.73      485.31     14.65 o 
   8   5   4      188.06      159.52     21.26 o 
   9   5   4        1.05       10.82      7.85 o 
  10   5   4       18.29       18.39      7.95 o 
  11   5   4     2545.04     2601.78     88.77 o 
  12   5   4       26.50       16.96     10.93 o 
  13   5   4      503.50      445.71     72.86 o 
   0   6   4    36247.19    36671.32    269.13 o 
   1   6   4       35.42       40.00      4.77 o 
   2   6   4     1111.50     1251.59     19.34 o 
   3   6   4       16.15       40.04      5.10 o 
   4   6   4     3047.40     3180.20     37.02 o 
   5   6   4     3005.14     3208.53     44.66 o 
   6   6   4      238.66      224.20     14.59 o 
   7   6   4      413.14      462.25     16.30 o 
   8   6   4      146.14      118.01     16.50 o 
   9   6   4      370.89      344.15     31.08 o 
  10   6   4       36.50       35.10      9.96 o 
  11   6   4     2876.84     2913.39     68.92 o 
  12   6   4      162.88       81.63     21.90 o 
  13   6   4       37.56       35.99     10.23 o 
   1   7   4       22.43       24.23      3.94 o 
   2   7   4      789.37      664.11     11.91 o 
   3   7   4     9648.06     8919.26    112.67 o 
   4   7   4      675.72      730.03     14.17 o 
   5   7   4    13262.08    14043.16    162.91 o 
   6   7   4      159.62      134.22     10.46 o 
   7   7   4      656.85      634.40     15.90 o 
   8   7   4       60.35       47.43      9.50 o 
   9   7   4      832.62      834.22     30.80 o 
  10   7   4      924.77      941.46     30.55 o 
  11   7   4     4210.48     4622.52    122.62 o 
  12   7   4        1.89       -8.06     12.09 o 
   0   8   4      447.29      434.78     29.26 o 
   1   8   4     2038.14     2059.11     24.46 o 
   2   8   4     3597.12     3682.01     45.18 o 
   3   8   4        3.79        6.70      4.90 o 
   4   8   4      158.57      178.04      6.91 o 
   5   8   4       22.41       14.08      3.71 o 
   6   8   4      975.18      966.33     24.15 o 
   7   8   4      811.38      783.75     22.35 o 
   8   8   4       59.16       58.45     10.23 o 
   9   8   4     2014.22     1981.02     45.51 o 
  10   8   4      317.61      286.21     33.98 o 
  11   8   4      437.00      463.29     61.73 o 
  12   8   4       57.83       42.72     14.46 o 
   1   9   4      318.61      325.32     11.35 o 
   2   9   4     1369.74     1479.06     23.84 o 
   3   9   4     3162.90     3271.05     66.31 o 
   4   9   4     1914.14     1984.54     39.44 o 
   5   9   4        4.24        8.49      3.20 o 
   6   9   4     1100.77     1098.96     28.96 o 
   7   9   4        2.03       12.13      3.93 o 
   8   9   4      102.58      115.30     12.07 o 
   9   9   4      325.83      335.24     38.32 o 
  10   9   4       85.18       62.66     11.04 o 
  11   9   4       39.15       58.25     12.67 o 
   0  10   4     2255.35     2246.95     65.75 o 
   1  10   4        0.51        5.68      4.43 o 
   2  10   4      841.06      840.18     19.56 o 
   3  10   4     2102.89     2026.24     32.92 o 
   4  10   4     1859.77     1815.99     33.75 o 
   5  10   4      702.88      736.39      9.97 o 
   6  10   4        0.27        9.19      4.05 o 
   7  10   4     3347.01     3363.12     75.23 o 
   8  10   4     2367.75     2299.64     92.12 o 
   9  10   4      330.34      321.33     30.45 o 
  10  10   4       41.92       50.74     10.98 o 
   1  11   4      146.42      143.96     13.35 o 
   2  11   4        1.14        2.37      4.87 o 
   3  11   4     2441.81     2323.07     67.85 o 
   4  11   4        4.43        0.12      5.93 o 
   5  11   4      196.22      191.71     21.20 o 
   6  11   4       60.07       46.75      7.75 o 
   7  11   4      738.51      700.43     19.51 o 
   8  11   4      240.22      193.18     25.20 o 
   9  11   4      501.48      442.52     14.56 o 
   0  12   4      227.98      215.33     34.04 o 
   1  12   4     2855.17     3044.99     44.21 o 
   2  12   4      416.13      462.27     14.78 o 
   3  12   4      688.67      565.49     23.99 o 
   4  12   4      152.48      126.11     14.41 o 
   5  12   4        3.53       18.00      6.30 o 
   6  12   4        0.10        3.84      6.11 o 
   7  12   4     2616.32     2744.66     41.61 o 
   8  12   4        2.94       14.44      5.23 o 
   1  13   4        0.97        3.01      8.13 o 
   2  13   4        8.20       21.29      7.02 o 
   3  13   4      320.28      254.35     33.43 o 
   4  13   4      763.35      722.92     19.54 o 
   5  13   4      435.11      491.25     32.40 o 
   6  13   4      214.35      194.75     30.68 o 
   0  14   4      539.37      556.24     40.21 o 
   1  14   4     2514.52     2646.84     45.03 o 
   2  14   4        9.38        5.69      7.76 o 
   3  14   4     1189.23     1258.60     34.67 o 
   4  14   4        3.56        7.98      5.79 o 
   1   1   5    22644.66    21997.66    128.62 o 
   2   1   5      819.15      811.49      9.48 o 
   3   1   5    23011.69    22086.87    158.78 o 
   4   1   5      180.55      226.96      6.17 o 
   5   1   5     3251.48     3130.87     45.30 o 
   6   1   5      197.66      240.55     19.92 o 
   7   1   5     2095.81     1987.71     40.54 o 
   8   1   5        3.31       11.89      6.60 o 
   9   1   5        4.86       19.22      7.91 o 
  10   1   5      603.29      606.65     21.61 o 
  11   1   5     3730.43     3747.93    136.72 o 
  12   1   5       15.63       -2.02      7.84 o 
  13   1   5     3444.92     3312.36    101.48 o 
  14   1   5       13.17       15.95      8.79 o 
   1   2   5       26.99       29.47      2.76 o 
   2   2   5    13493.76    13117.20     83.79 o 
   3   2   5     1169.06     1205.72     12.70 o 
   4   2   5      767.91      781.47     15.24 o 
   5   2   5       48.98       46.79      6.27 o 
   6   2   5     3754.80     3825.73     23.21 o 
   7   2   5     2612.75     2699.43     33.31 o 
   8   2   5      119.31      121.87     16.24 o 
   9   2   5        7.24       -8.24     11.48 o 
  10   2   5     3701.71     3728.23     65.54 o 
  11   2   5      365.88      321.00     40.53 o 
  12   2   5       14.13       27.51     14.52 o 
  13   2   5      255.72      240.00     55.20 o 
  14   2   5     1220.28     1215.63     45.10 o 
   1   3   5     5422.67     5431.94     60.88 o 
   2   3   5     7210.09     7082.96     56.78 o 
   3   3   5     1212.60     1091.82     11.71 o 
   4   3   5     1775.39     2022.30     28.59 o 
   5   3   5    10766.09    11130.95    131.85 o 
   6   3   5     2645.54     2863.43     44.76 o 
   7   3   5       53.66       52.94      8.15 o 
   8   3   5      765.87      733.25     24.40 o 
   9   3   5       29.27       16.33      8.99 o 
  10   3   5     2485.58     2486.68     46.21 o 
  11   3   5      392.95      319.85     39.17 o 
  12   3   5      162.00      117.22     22.13 o 
  13   3   5     2863.92     2907.41     65.02 o 
   0   4   5     3547.69     3592.69     53.84 o 
   1   4   5     2623.68     2420.62     26.04 o 
   2   4   5     1466.22     1444.81     17.85 o 
   3   4   5     3982.06     4107.68     40.99 o 
   4   4   5     1792.84     1897.88     25.34 o 
   5   4   5     2842.46     2894.86     39.16 o 
   6   4   5      279.20      289.26      8.36 o 
   7   4   5     3385.34     3314.80     47.07 o 
   8   4   5     4914.86     4952.02    128.46 o 
   9   4   5     6578.51     6406.81    134.43 o 
  10   4   5      347.44      337.19     46.68 o 
  11   4   5      273.04      283.17     30.88 o 
  12   4   5      161.05      169.95     20.98 o 
  13   4   5       48.63       36.48     21.54 o 
   1   5   5       69.44       49.26      5.73 o 
   2   5   5     8362.66     7866.73     79.52 o 
   3   5   5     3257.45     3522.41     37.91 o 
   4   5   5     5619.31     5663.50     66.99 o 
   5   5   5      936.96      919.39     18.88 o 
   6   5   5     1460.37     1411.30     25.42 o 
   7   5   5      658.01      667.71     19.01 o 
   8   5   5      613.34      596.16     19.70 o 
   9   5   5      283.29      323.00     32.24 o 
  10   5   5        0.44       11.61      6.30 o 
  11   5   5      130.83      124.02     18.00 o 
  12   5   5     3338.28     3582.76     98.12 o 
  13   5   5      466.84      522.77     48.61 o 
   0   6   5     2906.08     2979.84     66.68 o 
   1   6   5     2327.63     2380.51     35.84 o 
   2   6   5      575.19      576.99     15.56 o 
   3   6   5       29.89       27.00      4.87 o 
   4   6   5      460.98      445.31     13.22 o 
   5   6   5      195.69      182.69     18.73 o 
   6   6   5       16.26        8.37      3.72 o 
   7   6   5      738.64      743.27     20.75 o 
   8   6   5     2579.64     2743.98     44.47 o 
   9   6   5     3473.12     3447.64     59.75 o 
  10   6   5      163.31      172.04     25.66 o 
  11   6   5      241.61      208.81     29.96 o 
  12   6   5        1.01       10.14     14.10 o 
  13   6   5      179.58      212.78     30.92 o 
   1   7   5       26.69       22.56      4.27 o 
   2   7   5      274.42      329.83      8.50 o 
   3   7   5       85.40       90.18      9.25 o 
   4   7   5       40.72       45.59      5.29 o 
   5   7   5      456.64      479.03     18.95 o 
   6   7   5     1078.74     1144.19     24.14 o 
   7   7   5      462.79      485.70     13.96 o 
   8   7   5      784.68      821.56     22.28 o 
   9   7   5      135.11      154.27     17.98 o 
  10   7   5        0.27        9.67     12.41 o 
  11   7   5       34.65       38.17     10.12 o 
  12   7   5        4.57       30.33     14.33 o 
   0   8   5       30.99       37.92      6.43 o 
   1   8   5     5479.52     5338.91     83.69 o 
   2   8   5     2119.67     2155.95     30.57 o 
   3   8   5     2797.55     2845.38     45.75 o 
   4   8   5      321.48      317.50      9.60 o 
   5   8   5      902.34      882.92     18.34 o 
   6   8   5     1713.68     1724.39     23.85 o 
   7   8   5     1788.34     1896.77     28.49 o 
   8   8   5       94.68       65.06     11.37 o 
   9   8   5     3918.51     3980.64     84.67 o 
  10   8   5        0.71       11.29      8.76 o 
  11   8   5       66.24       75.93     15.30 o 
   1   9   5      151.87      126.48     15.98 o 
   2   9   5     1356.18     1350.93     29.24 o 
   3   9   5     1105.88     1014.40     24.75 o 
   4   9   5     1521.18     1531.10     30.83 o 
   5   9   5     6148.65     6096.09     83.54 o 
   6   9   5     1042.94      970.39     21.92 o 
   7   9   5       42.17       28.09      5.71 o 
   8   9   5       43.03       45.55      8.04 o 
   9   9   5        0.05       13.04      5.96 o 
  10   9   5      682.07      716.82     22.23 o 
  11   9   5        2.29       12.72      6.58 o 
   0  10   5     3066.89     2873.41     92.70 o 
   1  10   5     1450.30     1557.14     34.19 o 
   2  10   5      348.48      342.77     13.91 o 
   3  10   5      997.95     1002.04     22.95 o 
   4  10   5      218.82      192.08     11.76 o 
   5  10   5      235.84      223.86     11.40 o 
   6  10   5        0.85        6.40      4.33 o 
   7  10   5      338.70      306.81     12.42 o 
   8  10   5      281.55      284.98     23.42 o 
   9  10   5     1963.82     2028.86     58.71 o 
  10  10   5        8.06       25.98      8.24 o 
   1  11   5     1354.06     1356.62     31.23 o 
   2  11   5     1840.90     1865.22     35.74 o 
   3  11   5     4725.88     4604.68     79.13 o 
   4  11   5     1783.52     1836.90     24.49 o 
   5  11   5     1502.40     1631.30     33.89 o 
   6  11   5       42.46       48.22      9.82 o 
   7  11   5     1149.61     1148.71     31.30 o 
   8  11   5       43.21       33.71     13.20 o 
   9  11   5       33.24       29.02      6.88 o 
   0  12   5     4454.21     4764.75    147.59 o 
   1  12   5      262.27      245.50     30.56 o 
   2  12   5      313.68      355.92     31.93 o 
   3  12   5       80.93       92.64     14.06 o 
   4  12   5       59.90       29.95      8.18 o 
   5  12   5      120.40      126.21     12.59 o 
   6  12   5      319.03      390.90     40.76 o 
   7  12   5      312.86      299.52     32.47 o 
   8  12   5       37.13       39.98      8.51 o 
   1  13   5      163.72      148.66     19.15 o 
   2  13   5      180.07      129.08     19.70 o 
   3  13   5        0.07       -1.17      8.70 o 
   4  13   5      737.23      660.35     24.30 o 
   5  13   5       20.03       25.06      9.96 o 
   6  13   5      130.23      161.81     26.95 o 
   0  14   5        0.67       16.32      7.59 o 
   1  14   5        5.21       -0.12      9.11 o 
   2  14   5       48.45       40.21      9.79 o 
   3  14   5       30.62       49.50      9.53 o 
   4  14   5      138.35      142.66     17.35 o 
   0   0   6    22743.29    23730.90    228.17 o 
   1   0   6     5614.87     5708.14     34.59 o 
   2   0   6     4384.18     4252.34     74.72 o 
   3   0   6    12760.44    12471.76    122.53 o 
   4   0   6    17108.79    17522.02    448.72 o 
   5   0   6        8.97        2.39      5.87 o 
   6   0   6     2593.15     2760.87     63.58 o 
   7   0   6     2574.37     2483.71     50.80 o 
   8   0   6      565.61      578.10     31.13 o 
   9   0   6        9.56       21.87      9.81 o 
  10   0   6      152.36      133.35     24.65 o 
  11   0   6      115.01      133.68     23.76 o 
  12   0   6      267.57      299.85     63.52 o 
  13   0   6       32.16       42.51     19.81 o 
  14   0   6      188.89      137.11     34.53 o 
   1   1   6       49.79       54.45      2.07 o 
   2   1   6     9307.75     9699.12     75.78 o 
   3   1   6    12422.00    12563.46    137.31 o 
   4   1   6     6451.67     6265.12     52.02 o 
   5   1   6       87.81      132.37     10.32 o 
   6   1   6     1163.20     1278.49     21.99 o 
   7   1   6      258.84      233.48     16.13 o 
   8   1   6        0.02       16.61      6.99 o 
   9   1   6       85.53       78.49     11.78 o 
  10   1   6     1375.29     1521.98     36.45 o 
  11   1   6      124.70       93.14     14.80 o 
  12   1   6      999.91      994.34     32.27 o 
  13   1   6     1807.97     1789.80     74.39 o 
  14   1   6       51.87       32.56     11.82 o 
   0   2   6    24787.00    23413.76    195.74 o 
   1   2   6    19735.51    18523.89    155.32 o 
   2   2   6    15000.36    14597.88    118.46 o 
   3   2   6       83.61       89.72      4.34 o 
   4   2   6       25.16       52.94      5.81 o 
   5   2   6        2.36        8.73      2.08 o 
   6   2   6     5072.13     5026.16     59.88 o 
   7   2   6       58.59       66.61      9.77 o 
   8   2   6      999.57     1012.98     22.96 o 
   9   2   6      458.35      538.68     32.07 o 
  10   2   6      451.95      392.16     27.89 o 
  11   2   6       73.38       73.53     13.60 o 
  12   2   6       42.76       47.85     11.45 o 
  13   2   6        5.75       19.12     11.77 o 
  14   2   6      809.73      820.04     42.62 o 
   1   3   6     2016.36     2139.14     29.62 o 
   2   3   6    14475.83    14300.05     85.81 o 
   3   3   6     1930.92     2138.68     25.92 o 
   4   3   6      863.92      856.22     11.23 o 
   5   3   6      133.25      139.17      8.95 o 
   6   3   6     1749.57     1722.16     29.89 o 
   7   3   6     1017.65     1068.69     28.24 o 
   8   3   6     1820.51     1685.95     50.56 o 
   9   3   6      257.60      267.76     34.27 o 
  10   3   6     1788.73     1726.37     35.20 o 
  11   3   6       55.15       72.70     12.74 o 
  12   3   6       11.91       14.01      9.13 o 
  13   3   6        6.35       12.70     10.41 o 
   0   4   6     1965.78     2224.91     34.18 o 
   1   4   6        7.85        8.23      2.00 o 
   2   4   6     4665.87     4565.87     48.87 o 
   3   4   6        0.24        1.62      2.25 o 
   4   4   6     4171.97     4386.47     36.28 o 
   5   4   6       12.67       11.52      3.90 o 
   6   4   6      672.33      672.20     17.61 o 
   7   4   6      129.53      143.78     12.58 o 
   8   4   6      546.48      530.38     34.63 o 
   9   4   6     1812.19     1728.56     27.42 o 
  10   4   6       31.49       28.35      8.55 o 
  11   4   6       66.30       42.66     11.20 o 
  12   4   6       38.98       35.07      9.95 o 
  13   4   6       87.44       99.20     16.30 o 
   1   5   6       22.20       16.52      2.64 o 
   2   5   6     3209.58     3601.38     32.25 o 
   3   5   6     4915.21     5170.58     52.51 o 
   4   5   6     1969.93     2044.25     28.82 o 
   5   5   6      748.60      678.41     16.80 o 
   6   5   6      745.56      775.98     24.37 o 
   7   5   6      701.86      680.56     18.99 o 
   8   5   6     2008.13     2101.01     50.94 o 
   9   5   6       58.14       47.51     11.05 o 
  10   5   6     1928.69     1933.10     39.16 o 
  11   5   6      192.95      157.30     25.43 o 
  12   5   6        6.75        4.74     15.63 o 
  13   5   6     1108.35     1192.18     49.60 o 
   0   6   6    16770.75    15493.90    271.72 o 
   1   6   6    11502.14    11110.88     89.71 o 
   2   6   6     5492.61     5270.36     45.34 o 
   3   6   6       22.55       18.34      3.48 o 
   4   6   6     1611.57     1734.55     25.81 o 
   5   6   6     1075.05     1036.26     17.95 o 
   6   6   6     5094.90     5136.21     58.01 o 
   7   6   6     3515.60     3690.03     75.76 o 
   8   6   6     5156.17     5203.53     79.76 o 
   9   6   6        2.97        5.06      7.10 o 
  10   6   6        0.84        0.76      8.94 o 
  11   6   6     2882.54     3158.83     74.77 o 
  12   6   6      484.45      436.29     30.22 o 
   1   7   6     1997.52     2108.31     24.94 o 
   2   7   6        0.27        6.10      2.52 o 
   3   7   6     8419.86     8475.35    101.10 o 
   4   7   6      958.60      997.01     16.89 o 
   5   7   6        3.83        7.30      3.54 o 
   6   7   6      404.84      379.74     11.25 o 
   7   7   6      784.16      789.51     21.29 o 
   8   7   6     1171.72     1154.58     16.97 o 
   9   7   6      464.50      485.98     19.95 o 
  10   7   6      357.79      396.37     25.92 o 
  11   7   6        1.39        8.92     15.89 o 
  12   7   6        1.11       19.02      8.94 o 
   0   8   6     2416.72     2416.75     58.83 o 
   1   8   6     1896.91     1920.82     19.85 o 
   2   8   6       44.11       38.03      6.94 o 
   3   8   6      916.63      925.06     19.31 o 
   4   8   6     1256.14     1106.25     26.68 o 
   5   8   6       69.58       67.33      8.20 o 
   6   8   6     1203.03     1111.22     24.20 o 
   7   8   6      319.90      268.18     16.03 o 
   8   8   6        4.52       13.14      4.03 o 
   9   8   6      247.73      227.31     26.06 o 
  10   8   6     1002.98      941.18     29.14 o 
  11   8   6       13.62       19.77     10.57 o 
   1   9   6      533.14      525.90     12.05 o 
   2   9   6      799.59      803.72     18.31 o 
   3   9   6     2527.51     2461.80     47.92 o 
   4   9   6     8415.09     8672.63    116.91 o 
   5   9   6      190.52      186.68     17.23 o 
   6   9   6      322.34      294.98     13.49 o 
   7   9   6      230.93      241.23     15.41 o 
   8   9   6      761.50      765.76     14.20 o 
   9   9   6       46.05       48.63      7.79 o 
  10   9   6      150.81      108.44     12.88 o 
  11   9   6        0.87        0.46      8.67 o 
   0  10   6     9288.86     9554.53    194.66 o 
   1  10   6       17.16       14.43      3.31 o 
   2  10   6      226.75      221.14     13.03 o 
   3  10   6      874.24      918.38     20.32 o 
   4  10   6       16.64       19.57      5.44 o 
   5  10   6        2.44        7.71      5.12 o 
   6  10   6     3932.06     3751.79     40.81 o 
   7  10   6       13.77       11.97      6.87 o 
   8  10   6     1851.36     1934.46     42.59 o 
   9  10   6      164.74      161.00     14.81 o 
  10  10   6      208.19      210.06     23.95 o 
   1  11   6       99.19       94.77     10.45 o 
   2  11   6      792.65      846.69     25.18 o 
   3  11   6      595.04      609.46     18.00 o 
   4  11   6      466.50      516.83     12.62 o 
   5  11   6      243.39      220.52     18.59 o 
   6  11   6      240.53      259.06     16.35 o 
   7  11   6        0.04        8.90      5.40 o 
   8  11   6      232.77      217.85     22.40 o 
   9  11   6       51.68       44.12     10.32 o 
   0  12   6     2660.39     2712.45     92.26 o 
   1  12   6      121.32      116.44     17.12 o 
   2  12   6       63.35       70.14     14.78 o 
   3  12   6       28.75       31.78      7.17 o 
   4  12   6      377.08      357.74     27.93 o 
   5  12   6      113.21       98.15     11.49 o 
   6  12   6       74.39       54.76      8.83 o 
   7  12   6      844.76      820.92     20.82 o 
   1  13   6      170.54      118.62     16.49 o 
   2  13   6     1404.61     1484.53     42.45 o 
   3  13   6     2804.72     3007.22     58.31 o 
   4  13   6     7489.90     7886.33    114.14 o 
   5  13   6      631.05      651.04     18.15 o 
   6  13   6     1543.08     1532.20     79.34 o 
   0  14   6       14.38       18.24      9.60 o 
   1  14   6      461.53      477.69     24.36 o 
   2  14   6        3.03       19.81      9.55 o 
   3  14   6        2.27        4.46      6.71 o 
   1   1   7     1650.96     1547.45     15.04 o 
   2   1   7     5642.84     5724.22     49.77 o 
   3   1   7       81.38       80.93      7.56 o 
   4   1   7     2117.45     2011.04     26.08 o 
   5   1   7    10611.24    11150.14     84.60 o 
   6   1   7       57.70       68.56      8.28 o 
   7   1   7      315.63      402.52      8.32 o 
   8   1   7     1326.98     1294.41     26.35 o 
   9   1   7      475.46      490.41     13.73 o 
  10   1   7        6.45       21.15      8.19 o 
  11   1   7      179.27      216.66     31.45 o 
  12   1   7      299.67      283.95     36.90 o 
  13   1   7     1633.92     1627.97     93.23 o 
  14   1   7      228.57      180.76     27.86 o 
   0   2   7     2446.73     2392.17     47.27 o 
   1   2   7    13406.05    12941.65    106.05 o 
   2   2   7     4922.80     5112.89     50.91 o 
   3   2   7    14958.98    14823.55    177.73 o 
   4   2   7     1545.33     1744.78     22.71 o 
   5   2   7      474.22      429.50     13.24 o 
   6   2   7     3028.01     3301.66     39.34 o 
   7   2   7    11814.70    11937.94    127.59 o 
   8   2   7    16355.85    17255.74    272.24 o 
   9   2   7     8610.86     8906.52    177.90 o 
  10   2   7     5421.06     5349.45    104.62 o 
  11   2   7      238.91      247.23     25.83 o 
  12   2   7        0.83        3.68     11.59 o 
  13   2   7     1074.93     1188.24     32.24 o 
   1   3   7      735.31      722.85      7.65 o 
   2   3   7        0.37        3.17      2.23 o 
   3   3   7      125.27      135.31      5.91 o 
   4   3   7     2211.24     2159.78     29.45 o 
   5   3   7     1666.85     1784.59     33.88 o 
   6   3   7     6059.37     6145.91     70.50 o 
   7   3   7      119.64      128.36     15.16 o 
   8   3   7       43.07       31.24      7.62 o 
   9   3   7      158.47      163.63     19.42 o 
  10   3   7     1227.79     1333.37     42.56 o 
  11   3   7      223.76      257.20     30.74 o 
  12   3   7       35.95       28.55     10.66 o 
  13   3   7       74.75       80.16     17.24 o 
   0   4   7     1568.73     1531.84     22.22 o 
   1   4   7        0.42        6.94      1.82 o 
   2   4   7      929.10      903.10      9.10 o 
   3   4   7      107.43      133.62      5.58 o 
   4   4   7     2900.34     2911.13     36.35 o 
   5   4   7      270.40      333.83      8.57 o 
   6   4   7      162.31       95.61     11.78 o 
   7   4   7     1344.52     1513.46     23.31 o 
   8   4   7     4626.60     4802.80    100.99 o 
   9   4   7      215.61      198.72     23.93 o 
  10   4   7       27.61       23.99      9.08 o 
  11   4   7       20.16       23.88      9.99 o 
  12   4   7        6.55       10.54     10.62 o 
  13   4   7      248.74      236.20     34.93 o 
   1   5   7     5253.82     5185.07     61.38 o 
   2   5   7      298.19      318.48     10.95 o 
   3   5   7     1626.29     1590.50     21.52 o 
   4   5   7      455.19      308.02      7.53 o 
   5   5   7     3232.53     3046.79     34.07 o 
   6   5   7     9845.87     9984.22    107.87 o 
   7   5   7     1185.78     1236.54     27.58 o 
   8   5   7      368.61      363.69     37.03 o 
   9   5   7      259.54      282.97     30.29 o 
  10   5   7     1453.32     1386.18     25.48 o 
  11   5   7     1917.05     2001.98     50.07 o 
  12   5   7     3286.64     3339.46     60.09 o 
  13   5   7     1314.15     1299.06     63.26 o 
   0   6   7    10347.50    10679.26    217.46 o 
   1   6   7      101.39       95.78      5.27 o 
   2   6   7     1072.23     1090.81     15.19 o 
   3   6   7      706.07      784.72     11.88 o 
   4   6   7       17.09       15.56      3.40 o 
   5   6   7      182.24      200.75     13.15 o 
   6   6   7       26.85       21.61      5.98 o 
   7   6   7     1473.50     1409.65     30.75 o 
   8   6   7     2249.40     2301.84     43.17 o 
   9   6   7      112.19      132.43     15.67 o 
  10   6   7      128.39      124.86     21.17 o 
  11   6   7        0.06        6.29      9.12 o 
  12   6   7      292.52      275.14     42.25 o 
   1   7   7      218.58      295.47      6.10 o 
   2   7   7     1675.28     1591.22     25.29 o 
   3   7   7       18.62       23.43      3.53 o 
   4   7   7      144.24      173.80     13.39 o 
   5   7   7     1410.74     1488.35     24.16 o 
   6   7   7     2686.91     2806.66     53.35 o 
   7   7   7      546.64      533.66     14.32 o 
   8   7   7      122.92      111.20     12.60 o 
   9   7   7      100.03      116.49     16.16 o 
  10   7   7       63.65       44.44     14.54 o 
  11   7   7      586.99      651.68     27.11 o 
  12   7   7      770.58      808.60     37.24 o 
   0   8   7     1711.38     1668.39     38.88 o 
   1   8   7      143.69      137.91      5.43 o 
   2   8   7     1840.92     1887.25     22.43 o 
   3   8   7      348.66      313.91     14.54 o 
   4   8   7      247.43      236.61     12.16 o 
   5   8   7      211.22      244.48     15.44 o 
   6   8   7        5.19        8.56      4.91 o 
   7   8   7     2299.99     2514.89     37.19 o 
   8   8   7       19.04       15.58      3.72 o 
   9   8   7        8.21       13.39      6.22 o 
  10   8   7       13.20       20.90      6.84 o 
  11   8   7        5.49       10.70      6.60 o 
   1   9   7     2012.77     2029.45     42.15 o 
   2   9   7      108.76      117.47     12.83 o 
   3   9   7     4524.21     4661.78     87.25 o 
   4   9   7     5339.07     5390.05     74.72 o 
   5   9   7     9061.54     9237.99    120.43 o 
   6   9   7     1240.07     1262.10     30.12 o 
   7   9   7       45.25       50.74      6.14 o 
   8   9   7       88.00       88.93     11.53 o 
   9   9   7      434.83      450.67     24.35 o 
  10   9   7      513.01      547.97     21.09 o 
   0  10   7     1766.14     1746.23     38.46 o 
   1  10   7      185.22      176.37     13.60 o 
   2  10   7     4380.39     4313.56     66.02 o 
   3  10   7      566.50      544.90     17.37 o 
   4  10   7      553.42      554.23     10.81 o 
   5  10   7       61.18       65.59      7.68 o 
   6  10   7        5.93        3.89      5.91 o 
   7  10   7       64.51       38.76      7.72 o 
   8  10   7     2528.59     2615.36     55.98 o 
   9  10   7      908.14      972.99     21.18 o 
  10  10   7      882.92      871.21     27.25 o 
   1  11   7       36.88       46.41      6.19 o 
   2  11   7      206.81      263.12     13.34 o 
   3  11   7      521.56      501.16     12.41 o 
   4  11   7     1000.55      855.18     29.27 o 
   5  11   7      654.69      646.30     17.70 o 
   6  11   7       33.41       45.98      8.51 o 
   7  11   7       34.57       35.32     11.62 o 
   8  11   7       99.31       87.73     12.57 o 
   9  11   7        0.76        5.59      6.68 o 
   0  12   7       82.43       46.77     47.01 o 
   1  12   7      880.50      940.04     26.78 o 
   2  12   7     1307.47     1196.57     37.87 o 
   3  12   7       68.73       64.88      9.40 o 
   4  12   7       10.80       12.40      5.42 o 
   5  12   7       14.94        8.88      5.78 o 
   6  12   7      478.93      447.09     14.44 o 
   7  12   7     2181.87     2245.54     52.09 o 
   1  13   7       87.31       73.33     11.83 o 
   2  13   7      960.18      876.91     22.74 o 
   3  13   7      170.35      143.18     21.63 o 
   4  13   7        1.33        2.81      7.73 o 
   5  13   7       61.77       62.52     13.12 o 
   0  14   7      522.00      479.34     21.81 o 
   1  14   7      154.53      166.02     23.72 o 
   2  14   7       32.47       38.23     10.70 o 
   3  14   7       88.39       78.34     14.69 o 
   0   0   8    43710.35    44861.66    527.67 o 
   1   0   8    10675.96    10474.35    137.15 o 
   2   0   8     1239.87     1133.74      8.27 o 
   3   0   8      431.44      388.64      7.65 o 
   4   0   8     2397.71     2586.07     47.25 o 
   5   0   8      573.72      555.52     10.65 o 
   6   0   8     7078.71     7246.67    106.96 o 
   7   0   8      416.42      363.32     12.44 o 
   8   0   8     7352.24     7034.17    111.16 o 
   9   0   8      138.13      151.35     17.54 o 
  10   0   8     4967.02     5102.33    108.30 o 
  11   0   8      704.31      688.48     26.16 o 
  12   0   8      147.95      165.99     25.34 o 
  13   0   8       63.42       52.42     21.12 o 
   1   1   8     3783.12     3704.89     33.91 o 
   2   1   8     7636.74     7813.90     58.41 o 
   3   1   8      291.16      349.84      5.88 o 
   4   1   8     1229.84     1099.25     13.25 o 
   5   1   8     3323.13     3249.88     45.17 o 
   6   1   8       97.51      103.62      6.90 o 
   7   1   8      263.92      213.83      9.48 o 
   8   1   8      840.48      812.23     18.71 o 
   9   1   8       28.22       30.37      6.43 o 
  10   1   8      431.78      424.03     25.39 o 
  11   1   8     1784.96     1672.13     27.63 o 
  12   1   8       30.10       30.90      9.64 o 
  13   1   8        2.87       -2.64     14.89 o 
   0   2   8     8931.51     8809.29     77.34 o 
   1   2   8      156.60      144.24      3.64 o 
   2   2   8     1836.71     1949.35     18.65 o 
   3   2   8      196.45      198.20      7.53 o 
   4   2   8      487.70      548.14     11.88 o 
   5   2   8      355.56      327.86      7.16 o 
   6   2   8      599.03      602.65     12.81 o 
   7   2   8     1052.06     1075.27     22.98 o 
   8   2   8      160.28      131.81     14.48 o 
   9   2   8     4171.87     4045.56     63.01 o 
  10   2   8       35.66       34.43     19.65 o 
  11   2   8        2.82        9.11      9.76 o 
  12   2   8      256.83      264.94     35.81 o 
  13   2   8       43.03       27.53     10.09 o 
   1   3   8     7296.84     7364.31     45.96 o 
   2   3   8     5014.00     5222.75     55.62 o 
   3   3   8     1992.97     2180.59     27.80 o 
   4   3   8       92.08      127.33      8.19 o 
   5   3   8      497.00      524.20     13.14 o 
   6   3   8     4671.77     4447.52     87.04 o 
   7   3   8      313.26      322.38     16.41 o 
   8   3   8      120.04      111.20     14.09 o 
   9   3   8       45.96       43.86      7.47 o 
  10   3   8     2877.79     2748.20     47.15 o 
  11   3   8      120.12      116.40     22.16 o 
  12   3   8      241.49      205.97     30.89 o 
  13   3   8      204.99      187.02     28.53 o 
   0   4   8     1326.08     1370.90     24.97 o 
   1   4   8        9.43        1.08      2.02 o 
   2   4   8     3143.61     3086.61     38.26 o 
   3   4   8     1930.40     2113.61     26.97 o 
   4   4   8     1400.30     1458.66     19.60 o 
   5   4   8     1009.66     1004.60     16.07 o 
   6   4   8     4522.38     4810.81     72.41 o 
   7   4   8     4791.07     5052.44     65.26 o 
   8   4   8      342.22      347.73     14.27 o 
   9   4   8      123.74      107.03     14.37 o 
  10   4   8     1389.70     1351.08     31.16 o 
  11   4   8      417.34      399.07     26.91 o 
  12   4   8      263.64      240.65     35.15 o 
  13   4   8      159.40      131.14     18.57 o 
   1   5   8       14.05       20.89      2.34 o 
   2   5   8       97.48       70.84      7.31 o 
   3   5   8       33.98       29.36      3.32 o 
   4   5   8     9766.76     9684.13    138.37 o 
   5   5   8      148.08      122.86     11.48 o 
   6   5   8      131.37      117.81     15.09 o 
   7   5   8      301.55      289.20     14.22 o 
   8   5   8     1395.56     1423.68     49.29 o 
   9   5   8        3.04        6.33     10.45 o 
  10   5   8      611.65      580.03     16.87 o 
  11   5   8      154.54      153.81     17.93 o 
  12   5   8     2349.63     2426.09     75.39 o 
  13   5   8       11.09       20.53      7.78 o 
   0   6   8       72.69       38.91      7.31 o 
   1   6   8     3247.84     3075.24     31.10 o 
   2   6   8     3680.91     3857.92     47.55 o 
   3   6   8     2432.33     2491.72     27.60 o 
   4   6   8       40.42       44.07      4.44 o 
   5   6   8      117.99      130.90      7.95 o 
   6   6   8     3292.65     3359.59     37.22 o 
   7   6   8     8674.85     8763.16    175.30 o 
   8   6   8       52.20       58.24      7.52 o 
   9   6   8     1407.02     1538.29     33.63 o 
  10   6   8      112.91      139.66     15.18 o 
  11   6   8      192.65      191.79     21.75 o 
  12   6   8      636.08      704.29     43.23 o 
   1   7   8     1915.19     1857.70     11.72 o 
   2   7   8     4386.46     4423.71     49.31 o 
   3   7   8     3880.66     3986.09     45.39 o 
   4   7   8     5625.53     5737.60     64.04 o 
   5   7   8       67.87       67.58      8.89 o 
   6   7   8     1582.02     1544.21     28.63 o 
   7   7   8        4.59        9.37      5.22 o 
   8   7   8      473.89      419.03     14.20 o 
   9   7   8       96.43      118.02     13.84 o 
  10   7   8     1144.47     1240.37     40.59 o 
  11   7   8       11.76       10.55     10.49 o 
  12   7   8     3396.78     3578.41     82.09 o 
   0   8   8     2891.81     2898.61     83.13 o 
   1   8   8      786.33      847.68     18.15 o 
   2   8   8      160.63      157.27     10.57 o 
   3   8   8      483.68      554.13     17.88 o 
   4   8   8     1684.03     1692.53     19.76 o 
   5   8   8      528.77      534.18     19.88 o 
   6   8   8      819.31      770.51     18.54 o 
   7   8   8       10.76       11.73      4.19 o 
   8   8   8      183.08      214.98     21.69 o 
   9   8   8       10.42       14.58      4.03 o 
  10   8   8      482.33      415.24     19.59 o 
  11   8   8        0.47       18.95      8.04 o 
   1   9   8     1470.88     1471.01     30.45 o 
   2   9   8      267.17      280.14      9.87 o 
   3   9   8      210.03      192.93     16.69 o 
   4   9   8       96.76      100.51     10.05 o 
   5   9   8     2053.88     1919.94     28.96 o 
   6   9   8       22.47       18.78      4.33 o 
   7   9   8       10.34       14.68      5.32 o 
   8   9   8       71.55       70.45      7.79 o 
   9   9   8       42.99       43.91      8.92 o 
  10   9   8      234.62      217.55     21.03 o 
   0  10   8     4609.75     4677.75    114.38 o 
   1  10   8     1987.56     1902.83     30.77 o 
   2  10   8      116.13      108.50     12.15 o 
   3  10   8       69.74       45.62      7.26 o 
   4  10   8      941.00      837.35     21.79 o 
   5  10   8       65.67       76.23      8.66 o 
   6  10   8      199.62      216.67     16.19 o 
   7  10   8      246.26      297.29     12.45 o 
   8  10   8     1431.72     1396.56     33.15 o 
   9  10   8      406.59      415.67     15.51 o 
   1  11   8      133.71      140.76     13.22 o 
   2  11   8     1673.52     1629.08     23.55 o 
   3  11   8      200.90      190.68     19.88 o 
   4  11   8     1134.90     1136.59     29.04 o 
   5  11   8       14.78        6.15      5.51 o 
   6  11   8        0.30        6.28      6.85 o 
   7  11   8        5.73       17.49      6.53 o 
   8  11   8      175.54      154.65     17.29 o 
   0  12   8     2690.61     2687.41     92.50 o 
   1  12   8       27.27       18.91      9.51 o 
   2  12   8     1462.60     1533.65     38.44 o 
   3  12   8       52.40       41.71      8.61 o 
   4  12   8      223.80      219.63     24.24 o 
   5  12   8      516.48      569.00     18.71 o 
   6  12   8     1121.48     1130.68     27.62 o 
   7  12   8       41.83       22.69      8.17 o 
   1  13   8      390.17      328.93     23.76 o 
   2  13   8       99.07      103.15     12.60 o 
   3  13   8     1776.77     1863.32     57.07 o 
   4  13   8      117.98      136.53     18.27 o 
   5  13   8     2188.20     2294.53     53.58 o 
   0  14   8     4804.59     5208.71    213.69 o 
   1  14   8      135.70      121.37     19.28 o 
   2  14   8      195.02      148.05     18.88 o 
   1   1   9     1635.17     1721.00     17.31 o 
   2   1   9      252.92      354.37      5.31 o 
   3   1   9     9572.13    10290.33     90.06 o 
   4   1   9    16225.94    16746.05    198.10 o 
   5   1   9     1673.28     1826.60     30.14 o 
   6   1   9     8372.23     8473.10     98.16 o 
   7   1   9     3337.62     3476.93     40.85 o 
   8   1   9     1234.13     1200.85     25.17 o 
   9   1   9      755.21      766.70     21.66 o 
  10   1   9      314.72      326.36     22.81 o 
  11   1   9      262.70      246.68     29.31 o 
  12   1   9     2530.59     2659.83     58.30 o 
  13   1   9       77.54       70.60     14.09 o 
   0   2   9      126.62      101.98      6.39 o 
   1   2   9      137.94      150.71      3.13 o 
   2   2   9      426.54      462.59      5.82 o 
   3   2   9       32.98       44.00      4.15 o 
   4   2   9     1493.67     1657.47     27.20 o 
   5   2   9        1.65       12.11      3.30 o 
   6   2   9      882.05      877.19     16.17 o 
   7   2   9        0.11        7.93      3.79 o 
   8   2   9     2086.83     2063.76     41.60 o 
   9   2   9      887.04      851.26     23.70 o 
  10   2   9      204.13      219.95     22.68 o 
  11   2   9       70.43       62.70     10.28 o 
  12   2   9       35.82       27.30     10.08 o 
  13   2   9      324.15      318.38     43.11 o 
   1   3   9      245.54      290.79      5.87 o 
   2   3   9     6638.92     6281.12     46.67 o 
   3   3   9      259.15      299.54      6.10 o 
   4   3   9    19743.68    20356.49    196.86 o 
   5   3   9      765.44      721.57     13.52 o 
   6   3   9     6003.65     5850.61     66.89 o 
   7   3   9      771.30      766.80     18.96 o 
   8   3   9      582.73      634.79     18.12 o 
   9   3   9        9.63       18.34      6.26 o 
  10   3   9      433.98      480.98     16.68 o 
  11   3   9     1098.07     1086.37     37.07 o 
  12   3   9     2937.78     3178.35     86.45 o 
  13   3   9        7.02        4.18      9.15 o 
   0   4   9    36284.88    36449.74    121.37 o 
   1   4   9      527.97      480.91      9.20 o 
   2   4   9     4479.61     4410.45     51.39 o 
   3   4   9        0.68        9.07      2.79 o 
   4   4   9      247.54      250.93      5.85 o 
   5   4   9        9.65       10.45      3.75 o 
   6   4   9     1978.79     1993.59     28.78 o 
   7   4   9       32.55       29.54      5.46 o 
   8   4   9      868.61      869.48     32.75 o 
   9   4   9      327.90      300.11     17.10 o 
  10   4   9     4586.44     4700.48     68.90 o 
  11   4   9       54.60       45.84     11.92 o 
  12   4   9       33.95       32.98      8.99 o 
  13   4   9        8.21       25.56      9.95 o 
   1   5   9       83.88      118.41      3.57 o 
   2   5   9     1095.63     1260.69     16.14 o 
   3   5   9      127.79      113.92      4.73 o 
   4   5   9     2320.79     2112.86     44.00 o 
   5   5   9     2604.19     2567.86     28.96 o 
   6   5   9     2312.60     2371.68     30.23 o 
   7   5   9        1.19        6.55      4.52 o 
   8   5   9       24.57       34.02      5.51 o 
   9   5   9      111.43      115.37     14.71 o 
  10   5   9     4077.04     4068.01     53.28 o 
  11   5   9      182.86      173.57     26.72 o 
  12   5   9      310.96      291.44     43.67 o 
   0   6   9    10176.49     9983.50    211.71 o 
   1   6   9      404.25      412.56      8.53 o 
   2   6   9     1570.68     1472.67     21.68 o 
   3   6   9        0.01        3.63      2.59 o 
   4   6   9      523.37      541.07     10.53 o 
   5   6   9      401.15      468.73     10.72 o 
   6   6   9     1043.44     1104.18     22.98 o 
   7   6   9      525.32      519.78     27.32 o 
   8   6   9      923.69      921.68     23.83 o 
   9   6   9      437.05      438.50     23.54 o 
  10   6   9       30.30       51.34     12.96 o 
  11   6   9       86.08       82.24     11.72 o 
  12   6   9       31.68       29.29      9.92 o 
   1   7   9     1047.23     1014.61     14.98 o 
   2   7   9     1176.36     1177.70     17.68 o 
   3   7   9      337.75      340.80      9.18 o 
   4   7   9      622.77      639.64     17.55 o 
   5   7   9      788.11      757.99     16.64 o 
   6   7   9       97.90       88.83     10.87 o 
   7   7   9        6.70        5.16      4.43 o 
   8   7   9     1361.70     1366.81     24.58 o 
   9   7   9       53.26       51.79      7.22 o 
  10   7   9     1379.79     1378.47     41.39 o 
  11   7   9       97.30      114.33     14.20 o 
   0   8   9     7195.73     7031.32    108.29 o 
   1   8   9       23.32       19.21      5.24 o 
   2   8   9     3317.40     3245.80     33.72 o 
   3   8   9       24.58       33.43      5.84 o 
   4   8   9      331.05      322.45      7.93 o 
   5   8   9        2.63        6.15      4.06 o 
   6   8   9     2946.45     3120.20     43.85 o 
   7   8   9      231.06      255.42     19.58 o 
   8   8   9     3588.57     3679.55     57.21 o 
   9   8   9       43.66       29.72      7.27 o 
  10   8   9     4348.87     4396.74     71.06 o 
  11   8   9       50.54       42.62      8.54 o 
   1   9   9       10.03        6.02      4.08 o 
   2   9   9     1068.86     1021.52     22.34 o 
   3   9   9       61.32       41.22      9.18 o 
   4   9   9       71.42       72.98      8.18 o 
   5   9   9        0.08        3.79      5.12 o 
   6   9   9       61.69       58.16      7.68 o 
   7   9   9       55.71       39.13      5.93 o 
   8   9   9      137.14      141.40     13.16 o 
   9   9   9       15.14       21.04      5.26 o 
  10   9   9      234.06      231.69     15.60 o 
   0  10   9     3365.46     3371.60     71.34 o 
   1  10   9        2.45        7.83      4.75 o 
   2  10   9      714.83      688.57     16.42 o 
   3  10   9       15.68        9.27      4.50 o 
   4  10   9       94.84       74.72      8.89 o 
   5  10   9      435.00      443.97     14.58 o 
   6  10   9     1167.72     1280.35     29.41 o 
   7  10   9      406.44      370.77     16.51 o 
   8  10   9     1026.99      958.47     23.02 o 
   9  10   9       26.26       13.87      6.23 o 
   1  11   9       32.73       34.09      5.37 o 
   2  11   9     1838.39     1933.85     25.26 o 
   3  11   9      535.87      481.46     14.63 o 
   4  11   9     1029.05     1117.80     27.16 o 
   5  11   9      365.62      321.38     14.77 o 
   6  11   9     2636.10     2598.41     55.71 o 
   7  11   9      172.19      153.48     19.45 o 
   8  11   9       42.74       53.84      8.80 o 
   0  12   9       31.12       71.13     13.69 o 
   1  12   9      203.60      166.72     20.96 o 
   2  12   9      265.61      206.63     13.32 o 
   3  12   9      476.37      478.25     16.22 o 
   4  12   9       41.83       28.17      5.56 o 
   5  12   9      176.61      170.87     20.72 o 
   6  12   9       69.46       44.46      8.15 o 
   7  12   9      306.38      254.31     33.81 o 
   1  13   9       76.38       77.69     16.95 o 
   2  13   9      523.98      464.63     18.43 o 
   3  13   9        0.89       10.42      6.47 o 
   4  13   9      108.87      147.32     17.05 o 
   5  13   9        1.24        5.55      7.61 o 
   0  14   9      197.54      216.05     60.51 o 
   1  14   9      163.43      139.00     20.87 o 
   0   0  10    17018.29    16972.58    226.14 o 
   1   0  10     1763.19     1735.16     23.08 o 
   2   0  10     4355.44     4341.87     34.20 o 
   3   0  10       93.82      111.02      5.27 o 
   4   0  10     2731.65     2775.07     49.08 o 
   5   0  10      823.48      795.44     17.08 o 
   6   0  10     2967.72     3049.54     53.86 o 
   7   0  10        6.24       15.15      6.21 o 
   8   0  10     2210.25     2110.52     55.16 o 
   9   0  10     2920.34     2948.64     58.16 o 
  10   0  10      103.12      105.78     22.09 o 
  11   0  10      373.70      368.80     24.90 o 
  12   0  10      819.35      844.92     49.56 o 
  13   0  10      172.52      155.22     32.06 o 
   1   1  10     2812.39     2667.37     25.30 o 
   2   1  10        6.64       10.42      2.93 o 
   3   1  10     8085.57     8257.06     98.44 o 
   4   1  10     2924.86     3024.14     36.40 o 
   5   1  10     2691.90     2517.39     28.35 o 
   6   1  10     1621.75     1558.57     27.25 o 
   7   1  10      714.64      764.13     15.27 o 
   8   1  10     2191.09     2183.81     40.09 o 
   9   1  10       80.98       72.77      8.62 o 
  10   1  10     1442.76     1397.39     39.10 o 
  11   1  10     3735.42     3681.05     73.05 o 
  12   1  10     1241.61     1229.54     33.12 o 
  13   1  10      577.40      547.44     36.81 o 
   0   2  10     8140.65     8613.46     93.89 o 
   1   2  10      231.75      295.38      4.90 o 
   2   2  10     1459.84     1438.05     15.74 o 
   3   2  10      180.15      207.58      7.02 o 
   4   2  10     3477.67     3813.93     26.85 o 
   5   2  10      462.39      426.80      8.23 o 
   6   2  10     1288.62     1403.02     22.78 o 
   7   2  10     2808.43     2727.45     31.28 o 
   8   2  10      380.52      317.38     20.39 o 
   9   2  10       15.63        5.87      5.90 o 
  10   2  10      311.13      298.56     30.98 o 
  11   2  10      559.51      565.57     20.84 o 
  12   2  10      404.40      366.14     42.16 o 
  13   2  10       19.58        8.44     10.71 o 
   1   3  10     3386.23     3508.80     42.67 o 
   2   3  10      901.62      935.78      8.11 o 
   3   3  10    25112.36    25782.04    197.53 o 
   4   3  10     4519.48     4480.30     60.00 o 
   5   3  10        1.98       13.61      5.17 o 
   6   3  10      446.00      432.49     16.90 o 
   7   3  10      536.99      521.91     14.57 o 
   8   3  10     1010.91      956.02     21.85 o 
   9   3  10      657.07      689.66     25.71 o 
  10   3  10      304.76      311.24     19.66 o 
  11   3  10      680.34      691.17     35.64 o 
  12   3  10      356.44      334.95     37.46 o 
  13   3  10      917.28      877.41     30.29 o 
   0   4  10    15818.47    15581.90    174.91 o 
   1   4  10     3862.57     3996.47     26.37 o 
   2   4  10     1067.30     1300.17     16.44 o 
   3   4  10       44.31       45.94      4.27 o 
   4   4  10       32.53       52.82      6.80 o 
   5   4  10     1635.03     1589.99     23.94 o 
   6   4  10      770.32      789.11     17.59 o 
   7   4  10      671.89      638.88     14.61 o 
   8   4  10      227.41      253.24     19.33 o 
   9   4  10     2857.32     2817.80     66.78 o 
  10   4  10      276.22      267.98     20.62 o 
  11   4  10       84.85       87.25     14.04 o 
  12   4  10      290.07      267.49     31.32 o 
   1   5  10      152.72      119.19      5.22 o 
   2   5  10     9171.55     9266.62     89.33 o 
   3   5  10      604.17      658.29     13.54 o 
   4   5  10      170.69      117.71      5.85 o 
   5   5  10      151.53      158.94      7.79 o 
   6   5  10     1409.09     1488.03     23.48 o 
   7   5  10      358.12      367.92     10.07 o 
   8   5  10      307.94      367.81     16.56 o 
   9   5  10      192.36      190.15     26.58 o 
  10   5  10     2437.01     2420.25     58.10 o 
  11   5  10      909.34      868.58     21.24 o 
  12   5  10        2.79        5.53     11.10 o 
   0   6  10      616.29      688.24     33.65 o 
   1   6  10     9122.51     9154.50    137.12 o 
   2   6  10      121.56       99.37      5.35 o 
   3   6  10      688.28      644.79     11.65 o 
   4   6  10     2598.67     2795.47     30.83 o 
   5   6  10     1065.94     1033.97     19.62 o 
   6   6  10      597.69      519.37     13.80 o 
   7   6  10     4305.84     4271.23     56.83 o 
   8   6  10     6640.01     6709.41    103.75 o 
   9   6  10     4108.91     4371.75     75.96 o 
  10   6  10       94.62       91.86     13.07 o 
  11   6  10       17.38       33.00      8.19 o 
  12   6  10       68.30       65.60     14.98 o 
   1   7  10      206.29      188.20      5.16 o 
   2   7  10     3418.29     3338.80     31.09 o 
   3   7  10     2570.83     2667.30     28.27 o 
   4   7  10     2010.41     2040.50     38.68 o 
   5   7  10      288.04      289.69      7.80 o 
   6   7  10     1090.20     1052.97     24.48 o 
   7   7  10      281.99      236.52     10.70 o 
   8   7  10      178.43      175.46     16.26 o 
   9   7  10       61.68       59.94     10.48 o 
  10   7  10     1498.29     1486.17     39.92 o 
  11   7  10        0.89       15.19      7.77 o 
   0   8  10       35.81       35.44      4.43 o 
   1   8  10        0.27        3.81      2.52 o 
   2   8  10     2763.99     2877.92     51.22 o 
   3   8  10      644.69      639.30     15.19 o 
   4   8  10       16.05       13.52      4.44 o 
   5   8  10        0.64        8.74      3.50 o 
   6   8  10     1312.18     1220.76     15.22 o 
   7   8  10     1455.41     1392.19     22.06 o 
   8   8  10     1550.50     1581.03     38.90 o 
   9   8  10      756.65      788.69     21.96 o 
  10   8  10       31.37       27.67      7.39 o 
  11   8  10      320.30      284.19     28.34 o 
   1   9  10      381.41      368.73     19.38 o 
   2   9  10     3291.08     3250.51     46.57 o 
   3   9  10     3118.26     3069.37     40.69 o 
   4   9  10       67.49       84.60      9.09 o 
   5   9  10     1722.38     1708.42     31.33 o 
   6   9  10       57.51       33.50      5.54 o 
   7   9  10       11.86       13.32      4.55 o 
   8   9  10      263.49      297.21     17.81 o 
   9   9  10      320.09      333.23     16.77 o 
  10   9  10       13.89       17.03      5.93 o 
   0  10  10      999.76      909.83     72.59 o 
   1  10  10     1796.12     1792.55     34.82 o 
   2  10  10      101.22       79.53      9.38 o 
   3  10  10     1403.58     1431.53     24.73 o 
   4  10  10     1642.68     1634.16     21.99 o 
   5  10  10      352.22      367.44     11.85 o 
   6  10  10       11.94        9.88      4.97 o 
   7  10  10     1079.63     1134.43     26.20 o 
   8  10  10        0.32       14.89      5.10 o 
   9  10  10      273.72      229.10     32.03 o 
   1  11  10       37.71       19.34      3.86 o 
   2  11  10      378.82      403.58     11.67 o 
   3  11  10      191.78      159.98     17.04 o 
   4  11  10       33.98       46.39      6.59 o 
   5  11  10        0.13       10.47      4.27 o 
   6  11  10      209.93      200.65     14.34 o 
   7  11  10       80.19       55.50      9.07 o 
   8  11  10      542.55      538.79     16.69 o 
   0  12  10     3874.33     3764.53    157.68 o 
   1  12  10       39.66       28.96      6.03 o 
   2  12  10     1206.30     1230.67     28.78 o 
   3  12  10       99.93      104.48     14.34 o 
   4  12  10        9.30       15.71      4.77 o 
   5  12  10      292.33      327.29     28.45 o 
   6  12  10      930.99      901.23     18.20 o 
   1  13  10      700.81      699.53     15.24 o 
   2  13  10      100.00       79.32     10.50 o 
   3  13  10     1247.86     1181.80     24.31 o 
   4  13  10      152.13      150.26     25.09 o 
   1   1  11      286.82      321.05      4.98 o 
   2   1  11     4785.46     4958.70     34.08 o 
   3   1  11     3095.48     3294.77     34.23 o 
   4   1  11       19.14       12.96      2.89 o 
   5   1  11       27.12       53.57      7.01 o 
   6   1  11     2944.20     2901.06     42.77 o 
   7   1  11     2236.24     2280.70     25.69 o 
   8   1  11      440.38      439.49     13.93 o 
   9   1  11      181.28      211.19     14.11 o 
  10   1  11      551.91      511.76     21.87 o 
  11   1  11     1928.92     1959.78     49.07 o 
  12   1  11      213.92      190.31     20.63 o 
  13   1  11      148.47      120.01     20.55 o 
   0   2  11    18859.22    17767.51    156.09 o 
   1   2  11     6705.47     6560.04     48.35 o 
   2   2  11     1662.51     1504.28     18.27 o 
   3   2  11     2980.22     3045.55     31.17 o 
   4   2  11     7755.70     8305.73     77.78 o 
   5   2  11      562.65      601.44     11.45 o 
   6   2  11      174.43      150.28     11.05 o 
   7   2  11     2474.75     2439.65     28.01 o 
   8   2  11     3043.55     3080.05     64.59 o 
   9   2  11     4448.87     4644.04     96.52 o 
  10   2  11     1686.87     1593.66     30.36 o 
  11   2  11       99.01       73.31     12.23 o 
  12   2  11       57.60       54.01      9.36 o 
  13   2  11       20.16       30.64     14.66 o 
   1   3  11       17.82        7.23      1.80 o 
   2   3  11       11.29       15.48      2.98 o 
   3   3  11     6706.09     7032.50     65.67 o 
   4   3  11      146.96      113.48      4.71 o 
   5   3  11        9.20       10.94      3.33 o 
   6   3  11     2136.83     2096.88     30.39 o 
   7   3  11     1662.65     1659.99     26.69 o 
   8   3  11        3.82       14.32      4.10 o 
   9   3  11      458.07      457.15     16.82 o 
  10   3  11      202.70      182.21     22.55 o 
  11   3  11       38.10       35.51      9.18 o 
  12   3  11       47.26       49.21     13.23 o 
  13   3  11     1788.36     1786.63     46.02 o 
   0   4  11     7306.75     7674.47     70.27 o 
   1   4  11     8312.38     8486.09     54.40 o 
   2   4  11      398.40      395.21      6.96 o 
   3   4  11        2.27       10.06      2.61 o 
   4   4  11       29.47       34.65      5.53 o 
   5   4  11     1764.43     1849.87     34.43 o 
   6   4  11      668.21      728.05     16.31 o 
   7   4  11      109.62       80.26      8.95 o 
   8   4  11     2241.29     2240.10     62.76 o 
   9   4  11      267.65      256.07     16.46 o 
  10   4  11      839.77      818.13     17.34 o 
  11   4  11      189.55      195.43     20.24 o 
  12   4  11       11.87       24.46      9.17 o 
   1   5  11       73.42       70.56      6.85 o 
   2   5  11     1380.72     1210.86     16.02 o 
   3   5  11     7935.03     8162.43    124.09 o 
   4   5  11    14643.44    15234.84    203.81 o 
   5   5  11     2621.68     2473.97     27.27 o 
   6   5  11      319.32      307.16     17.12 o 
   7   5  11      637.40      662.67     16.33 o 
   8   5  11      403.21      390.92     14.29 o 
   9   5  11      134.89      110.02     14.87 o 
  10   5  11      391.51      360.49     36.42 o 
  11   5  11      633.44      592.55     32.71 o 
  12   5  11     1863.10     1912.08     44.68 o 
   0   6  11     6223.46     6022.47     77.97 o 
   1   6  11      110.35      137.28      6.15 o 
   2   6  11       56.79       67.08      6.73 o 
   3   6  11       84.72       87.86      8.46 o 
   4   6  11      579.60      554.87      9.28 o 
   5   6  11       17.35       24.13      4.81 o 
   6   6  11     1709.63     1668.17     23.37 o 
   7   6  11     1614.63     1617.14     24.13 o 
   8   6  11      212.16      228.21     11.30 o 
   9   6  11      873.61      900.24     27.91 o 
  10   6  11       12.20       14.44      8.78 o 
  11   6  11       59.65       53.73     13.66 o 
  12   6  11      386.75      374.78     28.13 o 
   1   7  11      135.38      121.54      6.59 o 
   2   7  11     2705.86     2729.48     26.34 o 
   3   7  11       84.73      104.01      9.85 o 
   4   7  11     1926.04     1966.60     35.78 o 
   5   7  11     1947.39     1949.26     27.19 o 
   6   7  11     1628.74     1667.12     34.08 o 
   7   7  11       55.88       51.49      7.34 o 
   8   7  11      546.75      538.54     16.57 o 
   9   7  11       56.77       53.31      8.83 o 
  10   7  11      535.94      562.85     40.33 o 
  11   7  11        1.82        6.89      8.71 o 
   0   8  11       20.94       19.12      4.42 o 
   1   8  11       97.42       79.51      7.94 o 
   2   8  11      641.63      611.94     13.79 o 
   3   8  11     1213.92     1158.20     25.74 o 
   4   8  11      884.59      802.98     19.22 o 
   5   8  11      133.17      126.84     10.13 o 
   6   8  11     3292.17     3355.11     50.01 o 
   7   8  11      275.65      249.94     11.09 o 
   8   8  11      240.39      233.27     16.43 o 
   9   8  11       57.46       55.27      9.31 o 
  10   8  11       62.28       44.18      6.96 o 
   1   9  11      843.83      802.38     17.89 o 
   2   9  11     1628.57     1522.32     24.38 o 
   3   9  11     4445.13     4456.30     60.85 o 
   4   9  11      149.68      145.91     13.85 o 
   5   9  11     1276.20     1315.10     39.32 o 
   6   9  11     1407.42     1420.14     22.81 o 
   7   9  11      472.17      404.53     15.91 o 
   8   9  11       74.73       64.63      8.70 o 
   9   9  11      393.12      441.16     19.79 o 
  10   9  11      930.42     1004.99     28.13 o 
   0  10  11     2564.05     2634.52     52.92 o 
   1  10  11      795.24      826.69     17.03 o 
   2  10  11      852.95      806.33     13.50 o 
   3  10  11        0.95        0.16      4.98 o 
   4  10  11        9.28        7.91      5.09 o 
   5  10  11       59.16       44.79      6.68 o 
   6  10  11      365.17      349.21     11.89 o 
   7  10  11       38.47       48.04      7.01 o 
   8  10  11      925.44      967.89     22.92 o 
   9  10  11      620.83      556.11     21.45 o 
   1  11  11        2.91        4.99      4.54 o 
   2  11  11      443.60      429.17     13.53 o 
   3  11  11      208.51      195.42     18.49 o 
   4  11  11      157.62      178.65     18.62 o 
   5  11  11       20.93       17.02      4.02 o 
   6  11  11      304.76      308.41     10.35 o 
   7  11  11        5.57        8.84      4.72 o 
   0  12  11      134.80       94.83     18.13 o 
   1  12  11     1151.10     1190.54     25.93 o 
   2  12  11     1747.96     1788.22     39.85 o 
   3  12  11      999.58     1053.04     29.90 o 
   4  12  11      137.87      128.68     14.95 o 
   5  12  11      786.84      821.53     23.52 o 
   6  12  11      193.75      144.98     20.45 o 
   1  13  11       33.43       22.09      6.37 o 
   2  13  11      138.11      114.30     15.96 o 
   3  13  11      233.88      200.95     29.51 o 
   4  13  11      247.42      243.20     31.79 o 
   0   0  12     1871.65     2051.98     50.68 o 
   1   0  12    16731.80    16489.02    239.84 o 
   2   0  12     4183.90     4583.18     51.16 o 
   3   0  12     5148.13     5437.66     71.94 o 
   4   0  12      581.98      563.06     17.21 o 
   5   0  12      352.73      368.56     21.74 o 
   6   0  12      686.64      772.13     41.12 o 
   7   0  12     6045.02     6258.82    122.88 o 
   8   0  12     4606.12     4585.09     85.03 o 
   9   0  12     1441.78     1383.14     34.05 o 
  10   0  12      382.14      335.40     37.12 o 
  11   0  12      662.01      673.86     47.10 o 
  12   0  12       76.49       73.32     13.75 o 
  13   0  12        7.91       27.70     20.04 o 
   1   1  12      140.74      121.24      4.02 o 
   2   1  12     4076.51     4349.13     31.66 o 
   3   1  12     5238.96     5379.51     32.81 o 
   4   1  12     3585.47     3501.08     32.67 o 
   5   1  12       82.58       63.99      6.56 o 
   6   1  12      281.24      276.40      9.28 o 
   7   1  12      997.53     1070.41     21.52 o 
   8   1  12      186.47      191.96     11.87 o 
   9   1  12        1.18       13.93      4.90 o 
  10   1  12     1490.16     1568.94     31.12 o 
  11   1  12      360.74      341.05     40.71 o 
  12   1  12      294.04      261.71     31.06 o 
  13   1  12      573.10      614.49     35.07 o 
   1   2  12     2204.52     2317.50     26.42 o 
   2   2  12      205.23      169.84      9.27 o 
   3   2  12      634.98      570.29      9.46 o 
   4   2  12     2074.94     2103.50     26.47 o 
   5   2  12       23.72       26.25      4.12 o 
   6   2  12     4343.79     4448.36     49.28 o 
   7   2  12      767.69      807.87     21.89 o 
   8   2  12       41.72       30.16      4.94 o 
   9   2  12       74.32       65.68      8.66 o 
  10   2  12       64.74       58.28     11.07 o 
  11   2  12      310.03      284.12     31.21 o 
  12   2  12        9.86        2.61      8.04 o 
   1   3  12       10.88        8.48      1.64 o 
   2   3  12       30.36        7.01      2.44 o 
   3   3  12      293.76      275.42      6.44 o 
   4   3  12    10253.70    10667.88    103.09 o 
   5   3  12      395.02      415.29      8.73 o 
   6   3  12      838.16      752.47     14.76 o 
   7   3  12        0.06        6.61      6.43 o 
   8   3  12       17.37       19.08      4.48 o 
   9   3  12        4.22       19.37      5.78 o 
  10   3  12     3844.78     3907.26     57.62 o 
  11   3  12       40.22       34.61      8.94 o 
  12   3  12      641.37      586.66     27.61 o 
   0   4  12     6691.43     6833.75     89.85 o 
   1   4  12     1057.42     1030.66     15.23 o 
   2   4  12       51.57       33.56      3.87 o 
   3   4  12     1623.99     1749.50     20.82 o 
   4   4  12     1667.44     1796.51     26.02 o 
   5   4  12      230.41      221.84      9.88 o 
   6   4  12      870.43      888.36     17.54 o 
   7   4  12     6518.67     6704.34     92.13 o 
   8   4  12     2365.34     2369.42     39.19 o 
   9   4  12        2.26       17.74      6.78 o 
  10   4  12       63.93       65.65      9.49 o 
  11   4  12     1147.68     1151.33     31.22 o 
  12   4  12      454.15      465.05     20.22 o 
   1   5  12       14.93       32.50      5.27 o 
   2   5  12      195.90      251.13      9.10 o 
   3   5  12      977.27      833.60     14.20 o 
   4   5  12      117.73      118.72     11.08 o 
   5   5  12       32.68       61.35      7.62 o 
   6   5  12      463.46      474.61     11.74 o 
   7   5  12       24.97       24.62      3.68 o 
   8   5  12       68.98       80.32      8.63 o 
   9   5  12       45.41       49.92      8.50 o 
  10   5  12      171.08      181.25     26.33 o 
  11   5  12       74.55       64.08     11.43 o 
  12   5  12      301.45      287.06     34.62 o 
   0   6  12     6894.71     7031.81    125.09 o 
   1   6  12      997.79     1087.17     17.18 o 
   2   6  12      497.64      503.86      9.43 o 
   3   6  12      388.46      375.77      9.30 o 
   4   6  12       15.26       25.10      3.35 o 
   5   6  12       63.44       44.97      5.27 o 
   6   6  12     3086.29     3227.67     43.17 o 
   7   6  12      326.06      285.77     19.85 o 
   8   6  12       35.17       32.64      7.01 o 
   9   6  12      343.06      355.13     17.78 o 
  10   6  12      851.00      891.83     30.74 o 
  11   6  12      203.29      176.90     15.59 o 
   1   7  12      311.79      319.60     10.04 o 
   2   7  12      319.65      342.32     11.85 o 
   3   7  12     4658.28     4832.62     78.98 o 
   4   7  12     1939.67     1897.25     35.29 o 
   5   7  12     3904.25     3858.73     50.83 o 
   6   7  12     1702.28     1689.33     24.98 o 
   7   7  12      784.88      769.96     13.03 o 
   8   7  12      232.90      197.57     10.64 o 
   9   7  12      204.38      210.43     17.56 o 
  10   7  12     1767.80     1799.64     48.79 o 
  11   7  12     1203.17     1190.06     49.00 o 
   0   8  12     3486.94     3847.32     97.31 o 
   1   8  12     2400.08     2371.95     41.05 o 
   2   8  12      572.18      556.66     12.72 o 
   3   8  12       74.64       80.55      7.06 o 
   4   8  12        8.35       14.52      3.91 o 
   5   8  12       22.05       29.82      4.21 o 
   6   8  12      904.65      876.61     12.94 o 
   7   8  12      344.76      302.45     16.23 o 
   8   8  12       26.71       25.67      5.09 o 
   9   8  12      267.39      240.24     13.75 o 
  10   8  12       54.88       58.00      9.06 o 
   1   9  12       29.15       22.33      6.73 o 
   2   9  12      527.09      521.53     13.06 o 
   3   9  12      445.12      438.28     13.54 o 
   4   9  12     1396.61     1413.63     22.68 o 
   5   9  12      142.40      147.87     15.38 o 
   6   9  12      590.16      561.69     18.42 o 
   7   9  12      125.15      129.71     13.33 o 
   8   9  12      117.39      102.34     10.77 o 
   9   9  12       12.08       18.02      5.72 o 
   0  10  12       30.86       26.00      8.87 o 
   1  10  12        0.50        1.59      3.81 o 
   2  10  12     4596.45     4518.35     44.71 o 
   3  10  12        0.00        8.42      5.03 o 
   4  10  12      180.05      163.18     13.43 o 
   5  10  12       25.85       26.19      6.32 o 
   6  10  12     2722.57     2700.87     53.17 o 
   7  10  12      567.79      554.37     21.61 o 
   8  10  12     1874.38     1944.71     31.05 o 
   1  11  12        4.04        6.88      4.79 o 
   2  11  12       16.90       16.85      4.24 o 
   3  11  12     1108.72     1131.49     25.72 o 
   4  11  12       69.74       61.78      8.98 o 
   5  11  12      980.90      917.47     21.04 o 
   6  11  12      307.96      327.41     31.34 o 
   7  11  12      471.46      474.40     18.34 o 
   0  12  12      108.17       98.82     11.79 o 
   1  12  12      431.45      420.02     12.10 o 
   2  12  12      491.95      490.02     15.80 o 
   3  12  12       85.53       81.53     10.11 o 
   4  12  12       11.74       11.66      5.95 o 
   5  12  12       81.93       81.46     12.17 o 
   1  13  12      103.52      107.30     17.89 o 
   2  13  12      927.45      992.42     29.91 o 
   3  13  12      737.60      730.07     27.19 o 
   1   1  13     2330.77     2543.30     28.26 o 
   2   1  13      857.41      988.20     13.49 o 
   3   1  13      206.62      125.15      8.86 o 
   4   1  13      365.98      465.54      8.90 o 
   5   1  13     8711.16     9391.56     89.18 o 
   6   1  13      537.60      508.24     12.52 o 
   7   1  13      203.89      166.90     15.33 o 
   8   1  13     3081.59     3140.59     42.76 o 
   9   1  13        1.43       13.24      4.93 o 
  10   1  13     2611.30     2674.91     35.88 o 
  11   1  13     3759.69     3796.35     88.06 o 
  12   1  13       99.93      100.24     14.56 o 
   0   2  13       35.79       52.37      4.04 o 
   1   2  13        4.16        7.36      3.04 o 
   2   2  13      539.15      561.95      8.69 o 
   3   2  13       38.48       52.33      5.40 o 
   4   2  13       20.74       17.96      3.32 o 
   5   2  13      159.26      150.39      8.47 o 
   6   2  13      691.67      709.22     14.79 o 
   7   2  13      364.95      406.94     10.50 o 
   8   2  13        2.82        8.66      5.68 o 
   9   2  13      300.54      250.17     15.99 o 
  10   2  13      835.14      853.58     22.68 o 
  11   2  13        0.76       10.02      8.04 o 
  12   2  13       56.76       67.76     12.31 o 
   1   3  13     1110.54     1043.12     12.32 o 
   2   3  13      229.42      199.36      7.61 o 
   3   3  13      244.24      149.22      3.50 o 
   4   3  13       46.17       44.04      5.35 o 
   5   3  13     6541.47     6662.97     79.92 o 
   6   3  13       56.08       54.22      7.15 o 
   7   3  13      434.69      394.36     20.24 o 
   8   3  13       29.55       27.16      5.13 o 
   9   3  13        8.08       10.24      6.91 o 
  10   3  13       16.26       20.65      6.86 o 
  11   3  13     1937.43     1953.16     41.67 o 
  12   3  13      133.35      109.07     18.31 o 
   0   4  13     1228.35     1243.03     21.67 o 
   1   4  13     3716.43     3479.47     33.75 o 
   2   4  13      161.21      164.24      4.68 o 
   3   4  13     2804.43     2794.85     28.59 o 
   4   4  13      782.73      807.64     12.98 o 
   5   4  13      220.89      197.04      7.99 o 
   6   4  13      453.06      425.72      8.58 o 
   7   4  13     7730.79     7734.15    101.94 o 
   8   4  13        0.50       -1.24      5.63 o 
   9   4  13    12225.94    12709.72    128.78 o 
  10   4  13      606.94      654.89     23.06 o 
  11   4  13      862.67      854.28     21.95 o 
  12   4  13      103.98       88.41     13.08 o 
   1   5  13      407.27      418.04     10.32 o 
   2   5  13      380.41      432.37      8.90 o 
   3   5  13     1966.69     2108.04     29.10 o 
   4   5  13       11.98       17.35      2.96 o 
   5   5  13     3220.96     3203.77     54.09 o 
   6   5  13      750.84      768.64     17.77 o 
   7   5  13      163.36      170.13      9.68 o 
   8   5  13      253.66      250.69     17.54 o 
   9   5  13        0.88       11.80      5.83 o 
  10   5  13      679.39      601.59     20.41 o 
  11   5  13        1.18        9.07      5.29 o 
   0   6  13      756.15      710.00     23.46 o 
   1   6  13      136.08      123.93      7.17 o 
   2   6  13     1677.55     1675.61     13.34 o 
   3   6  13       56.54       51.50      5.39 o 
   4   6  13      767.08      727.82     13.66 o 
   5   6  13       15.72       19.43      3.21 o 
   6   6  13      591.11      585.72     17.56 o 
   7   6  13     1263.31     1383.05     23.97 o 
   8   6  13        4.67       16.02      4.94 o 
   9   6  13      467.14      513.97     18.41 o 
  10   6  13     1078.74     1041.51     34.51 o 
  11   6  13       22.41       40.03     10.45 o 
   1   7  13       51.37       45.59      5.54 o 
   2   7  13     5369.23     5374.46     84.06 o 
   3   7  13       70.61       80.12      7.03 o 
   4   7  13     3343.71     3319.54     41.68 o 
   5   7  13      310.62      293.77     11.15 o 
   6   7  13       17.77       20.63      4.71 o 
   7   7  13      429.18      445.84      9.25 o 
   8   7  13      142.59      148.41     12.69 o 
   9   7  13       76.85       63.84      8.15 o 
  10   7  13      434.89      444.49     25.41 o 
   0   8  13      500.40      435.28     54.02 o 
   1   8  13     4469.64     4571.59     56.74 o 
   2   8  13        7.85        8.67      3.36 o 
   3   8  13     2303.87     2311.30     32.91 o 
   4   8  13       78.43       68.73      8.12 o 
   5   8  13      345.85      332.06      9.13 o 
   6   8  13      815.38      764.43     13.06 o 
   7   8  13     1901.43     1923.34     38.10 o 
   8   8  13     1054.75     1000.72     37.41 o 
   9   8  13     5137.39     5461.58     77.27 o 
  10   8  13       15.32       18.42      7.74 o 
   1   9  13      739.01      737.71     17.87 o 
   2   9  13      206.28      188.62     15.66 o 
   3   9  13      578.87      523.53     14.20 o 
   4   9  13      289.03      294.98     12.41 o 
   5   9  13      580.88      517.68     13.97 o 
   6   9  13       82.95       62.97      7.48 o 
   7   9  13      189.92      203.20     11.45 o 
   8   9  13        3.41       13.26      5.55 o 
   9   9  13       17.80       13.25      7.37 o 
   0  10  13      607.55      522.70     25.22 o 
   1  10  13      861.91      890.57     15.24 o 
   2  10  13      299.28      303.69     14.90 o 
   3  10  13      144.21      130.33     12.39 o 
   4  10  13      150.79      124.58     12.16 o 
   5  10  13       62.94       50.58      7.01 o 
   6  10  13        1.54       10.72      5.34 o 
   7  10  13       55.00       56.62      9.21 o 
   8  10  13      172.27      174.34     19.60 o 
   1  11  13     2748.68     2702.34     50.19 o 
   2  11  13       24.33       29.34      4.87 o 
   3  11  13     1646.54     1679.57     34.86 o 
   4  11  13       16.50       12.25      4.35 o 
   5  11  13     9003.99     9793.62    124.89 o 
   6  11  13      262.72      247.94     13.98 o 
   7  11  13      540.74      581.37     22.41 o 
   0  12  13      243.10      238.59     32.35 o 
   1  12  13      550.33      558.52     18.39 o 
   2  12  13      821.60      910.45     16.84 o 
   3  12  13      126.49      116.71     13.66 o 
   4  12  13      197.02      165.26     20.77 o 
   5  12  13      285.44      237.70     32.09 o 
   1  13  13       91.73       97.19     15.12 o 
   2  13  13        0.02       11.80      5.93 o 
   0   0  14        2.13       20.60      5.28 o 
   1   0  14    12373.90    13024.37    189.81 o 
   2   0  14      477.51      511.14     15.64 o 
   3   0  14     2850.93     2960.47     34.92 o 
   4   0  14       59.65       59.31      8.66 o 
   5   0  14     4052.12     4360.42     58.14 o 
   6   0  14       12.01       14.25      6.43 o 
   7   0  14    13997.76    14521.43    333.46 o 
   8   0  14    11737.07    11467.48    211.61 o 
   9   0  14     3536.12     3467.76     71.14 o 
  10   0  14      260.32      253.41     46.38 o 
  11   0  14      117.25      125.04     21.32 o 
  12   0  14        2.86       20.79     10.91 o 
   1   1  14        0.31        2.85      2.47 o 
   2   1  14       87.39       77.80      4.61 o 
   3   1  14      571.32      595.82      9.23 o 
   4   1  14     7456.85     7529.80     66.75 o 
   5   1  14       21.47       38.93      4.64 o 
   6   1  14     1413.44     1512.89     17.66 o 
   7   1  14     1821.94     1710.69     28.69 o 
   8   1  14      158.53      134.25     14.15 o 
   9   1  14       49.47       54.68      8.75 o 
  10   1  14        7.17       11.43      9.53 o 
  11   1  14      671.14      680.95     22.25 o 
  12   1  14     1860.54     1887.87     39.49 o 
   0   2  14     6954.89     7270.60    128.01 o 
   1   2  14        0.88        5.41      4.29 o 
   2   2  14      636.47      575.85     12.81 o 
   3   2  14       14.12       17.22      3.21 o 
   4   2  14       12.87        6.91      2.30 o 
   5   2  14      161.83      168.60      9.10 o 
   6   2  14       54.38       41.75      4.99 o 
   7   2  14      403.20      359.34      9.18 o 
   8   2  14      472.02      467.58     15.68 o 
   9   2  14       90.66       95.98     12.61 o 
  10   2  14     1480.74     1500.97     30.99 o 
  11   2  14      646.31      637.72     19.01 o 
  12   2  14      146.03      140.57     18.77 o 
   1   3  14      331.94      346.37      7.63 o 
   2   3  14      177.19      239.92      5.90 o 
   3   3  14     5595.92     5517.66     53.86 o 
   4   3  14      468.35      427.94      7.70 o 
   5   3  14      740.29      786.32     15.02 o 
   6   3  14     3554.85     3744.58     59.72 o 
   7   3  14      112.73      139.96     11.20 o 
   8   3  14      104.13       94.86     11.60 o 
   9   3  14      899.76      892.18     32.99 o 
  10   3  14      675.57      659.01     27.71 o 
  11   3  14        3.52       11.38      6.51 o 
  12   3  14     1524.62     1523.73     43.15 o 
   0   4  14      111.47      110.32      9.52 o 
   1   4  14     4022.95     3952.88     38.58 o 
   2   4  14      403.95      355.94      7.46 o 
   3   4  14     1177.33     1180.68     16.98 o 
   4   4  14     1797.96     1873.86     19.24 o 
   5   4  14      177.43      157.82      8.85 o 
   6   4  14     1263.77     1207.76     24.35 o 
   7   4  14     4872.76     5187.13     86.63 o 
   8   4  14      145.16      155.27     11.50 o 
   9   4  14      485.99      458.04     26.08 o 
  10   4  14       21.31       13.88      6.87 o 
  11   4  14        0.76        8.16      7.85 o 
   1   5  14      304.23      303.94      8.94 o 
   2   5  14      699.91      779.24     14.69 o 
   3   5  14     4286.29     4303.82     38.39 o 
   4   5  14     2954.69     3114.99     49.69 o 
   5   5  14      159.97      143.13      8.46 o 
   6   5  14        5.82        5.87      4.76 o 
   7   5  14      529.18      574.31     16.22 o 
   8   5  14       67.79       66.12      8.20 o 
   9   5  14        0.78       11.90      4.59 o 
  10   5  14       13.50       19.65      7.38 o 
  11   5  14      476.78      495.54     27.24 o 
   0   6  14     4078.44     4147.05     51.40 o 
   1   6  14       50.90       50.62      5.86 o 
   2   6  14      316.48      320.44      8.44 o 
   3   6  14        2.35        6.60      3.21 o 
   4   6  14      454.59      413.95      8.50 o 
   5   6  14      165.43      182.09     10.63 o 
   6   6  14     1108.87      994.54     21.63 o 
   7   6  14      181.25      188.35     15.39 o 
   8   6  14      536.90      585.10     18.30 o 
   9   6  14      295.30      280.77     19.99 o 
  10   6  14     1711.20     1705.19     29.78 o 
  11   6  14      284.82      265.48     37.63 o 
   1   7  14      903.71      915.04     15.18 o 
   2   7  14      148.92      158.87      5.09 o 
   3   7  14     8186.17     8156.20     92.30 o 
   4   7  14      115.29      149.15     10.47 o 
   5   7  14     3673.96     3770.14     48.47 o 
   6   7  14     1336.06     1265.03     23.76 o 
   7   7  14      581.09      527.86     11.46 o 
   8   7  14       10.60        4.33      4.93 o 
   9   7  14      523.01      521.22     24.91 o 
  10   7  14      602.24      583.40     20.53 o 
   0   8  14    13551.82    13806.51    367.56 o 
   1   8  14     2215.72     2076.41     30.95 o 
   2   8  14       84.17       58.65      5.52 o 
   3   8  14      145.56      132.26     10.99 o 
   4   8  14       24.03       25.38      4.28 o 
   5   8  14       61.52       58.96      6.77 o 
   6   8  14      827.11      820.93     15.33 o 
   7   8  14      929.56      988.37     24.50 o 
   8   8  14        9.41       10.86      6.75 o 
   9   8  14       11.03        3.89      5.32 o 
   1   9  14      724.92      732.79     10.16 o 
   2   9  14      499.29      511.60     11.13 o 
   3   9  14      348.92      352.97     12.67 o 
   4   9  14       44.90       37.88      5.78 o 
   5   9  14       31.42       37.30      5.11 o 
   6   9  14      849.50      795.94     30.58 o 
   7   9  14      192.92      192.79     26.51 o 
   8   9  14       55.74       56.91      8.49 o 
   9   9  14        8.03       10.22      5.02 o 
   0  10  14     1664.42     1495.22     40.40 o 
   1  10  14        0.42        6.52      5.19 o 
   2  10  14       10.11       14.50      4.93 o 
   3  10  14      182.10      191.64     11.28 o 
   4  10  14       59.76       55.16      7.56 o 
   5  10  14      265.59      249.15     29.65 o 
   6  10  14      194.05      160.58     21.67 o 
   7  10  14      310.22      302.95     15.63 o 
   1  11  14       25.99       34.01      5.64 o 
   2  11  14      414.39      402.57     19.44 o 
   3  11  14      875.29      840.85     15.51 o 
   4  11  14      150.20      162.29     22.33 o 
   5  11  14     1216.93     1212.47     23.71 o 
   6  11  14       76.36       51.35      8.14 o 
   0  12  14      165.00      145.56     27.14 o 
   1  12  14     1479.10     1579.18     28.12 o 
   2  12  14       45.57       52.26      7.95 o 
   3  12  14      278.24      305.97     26.86 o 
   4  12  14      100.64       76.73     12.87 o 
   1   1  15       10.91        9.22      2.64 o 
   2   1  15       90.52      128.88      5.58 o 
   3   1  15      143.24      149.36      6.09 o 
   4   1  15       53.47       70.25      7.24 o 
   5   1  15      835.49      827.97     15.92 o 
   6   1  15       19.58       22.92      4.06 o 
   7   1  15       69.25       67.08      7.93 o 
   8   1  15     1138.12     1212.15     29.59 o 
   9   1  15      155.68      138.59     19.35 o 
  10   1  15      142.03      115.29     14.36 o 
  11   1  15      385.62      295.76     20.13 o 
  12   1  15       30.03       31.83     10.13 o 
   0   2  15     4518.26     4168.41     64.22 o 
   1   2  15     5334.34     5424.31     57.73 o 
   2   2  15     7010.64     7068.67     64.60 o 
   3   2  15      106.50      106.14      5.41 o 
   4   2  15       90.12       94.03      7.91 o 
   5   2  15      616.81      627.85     13.71 o 
   6   2  15     3647.83     3822.13     60.94 o 
   7   2  15      351.73      341.66     10.71 o 
   8   2  15     1873.54     1903.03     31.65 o 
   9   2  15      630.97      633.41     21.68 o 
  10   2  15     1084.01     1018.45     27.47 o 
  11   2  15      106.27      102.84     13.12 o 
  12   2  15      528.97      486.81     28.72 o 
   1   3  15       64.33       49.42      5.48 o 
   2   3  15        4.70       15.38      3.76 o 
   3   3  15     4221.09     4378.32     44.69 o 
   4   3  15     1121.82     1124.11     20.79 o 
   5   3  15      715.54      721.43     13.83 o 
   6   3  15      249.12      257.39      9.76 o 
   7   3  15      360.97      388.64     15.75 o 
   8   3  15       40.88       46.30      7.99 o 
   9   3  15      220.62      250.47     17.71 o 
  10   3  15        2.40       12.69      6.64 o 
  11   3  15       83.62       65.80     12.29 o 
   0   4  15     3487.24     3910.00     52.26 o 
   1   4  15     2236.25     2257.66     23.48 o 
   2   4  15      665.63      635.42     12.67 o 
   3   4  15       75.85       77.25      3.87 o 
   4   4  15      788.03      776.41     17.85 o 
   5   4  15        4.05        5.75      4.19 o 
   6   4  15      266.44      298.07     17.18 o 
   7   4  15       63.51       69.74      7.42 o 
   8   4  15      329.65      359.30     14.22 o 
   9   4  15      191.63      221.03     21.37 o 
  10   4  15      119.97       85.95     13.61 o 
  11   4  15      346.75      382.49     27.28 o 
   1   5  15      876.41      842.43     15.46 o 
   2   5  15     7222.95     7309.01     61.80 o 
   3   5  15     1091.32     1075.12     18.70 o 
   4   5  15     1346.97     1388.14     24.17 o 
   5   5  15     2108.96     2138.05     29.57 o 
   6   5  15     5224.68     5226.94     66.74 o 
   7   5  15       18.65       26.28      6.26 o 
   8   5  15        0.04        4.41      5.90 o 
   9   5  15      151.53      160.80     15.43 o 
  10   5  15     2498.05     2711.57     39.25 o 
  11   5  15       71.84       72.23     10.84 o 
   0   6  15      238.59      281.56     12.02 o 
   1   6  15       96.00       99.91      4.59 o 
   2   6  15        4.66        3.69      2.01 o 
   3   6  15       47.36       50.79      4.15 o 
   4   6  15       27.82       23.86      3.80 o 
   5   6  15        2.31       10.71      3.83 o 
   6   6  15     1806.06     1823.76     30.88 o 
   7   6  15      932.97      831.06     27.65 o 
   8   6  15     1411.16     1318.82     27.83 o 
   9   6  15       75.49       70.29     10.20 o 
  10   6  15      222.37      170.60     19.94 o 
   1   7  15     1410.11     1415.64     24.38 o 
   2   7  15      714.15      696.24     14.11 o 
   3   7  15      123.58      138.82      9.39 o 
   4   7  15     2070.32     2071.21     28.84 o 
   5   7  15     1296.41     1330.04     25.81 o 
   6   7  15        0.28        7.99      4.17 o 
   7   7  15       92.96       92.70     10.79 o 
   8   7  15        3.04        7.70      6.33 o 
   9   7  15       17.24       24.02      5.24 o 
  10   7  15       32.51       38.51      8.73 o 
   0   8  15     8979.00     8771.62    189.45 o 
   1   8  15        8.29        6.07      3.65 o 
   2   8  15      272.75      263.16      7.82 o 
   3   8  15      355.15      312.79     11.17 o 
   4   8  15      520.85      541.16     15.55 o 
   5   8  15       35.73       27.96      5.40 o 
   6   8  15       25.27       18.74      5.37 o 
   7   8  15      136.50      117.96     12.14 o 
   8   8  15      324.74      374.19     30.87 o 
   9   8  15      742.43      809.06     37.21 o 
   1   9  15       73.53       67.26      8.53 o 
   2   9  15      324.31      391.75     10.84 o 
   3   9  15     2049.38     2095.39     25.54 o 
   4   9  15     3557.64     3568.83     64.61 o 
   5   9  15      700.52      746.46     19.72 o 
   6   9  15     1480.69     1546.11     37.86 o 
   7   9  15      261.44      230.85     24.74 o 
   8   9  15       62.73       76.24      9.38 o 
   0  10  15      554.97      616.26     14.94 o 
   1  10  15      978.70      994.25     20.77 o 
   2  10  15     2809.13     2708.37     52.90 o 
   3  10  15        2.35        4.38      5.38 o 
   4  10  15       95.50       87.16     10.39 o 
   5  10  15      835.11      855.87     21.06 o 
   6  10  15      691.73      659.95     17.68 o 
   7  10  15        7.04       11.78      6.27 o 
   1  11  15      243.68      267.80     15.15 o 
   2  11  15       31.64       33.28      6.44 o 
   3  11  15       20.81       19.70      5.59 o 
   4  11  15      411.47      440.71     16.57 o 
   5  11  15       58.36       67.13      9.27 o 
   0  12  15     3343.93     3489.34     66.92 o 
   1  12  15      531.55      531.70     13.38 o 
   2  12  15      190.25      165.46     18.69 o 
   3  12  15      185.90      133.35     16.83 o 
   0   0  16        0.95        1.45      6.05 o 
   1   0  16     3278.23     3334.97     45.93 o 
   2   0  16        4.86       30.91      6.94 o 
   3   0  16     1805.85     1986.86     30.58 o 
   4   0  16        9.19       10.43      5.31 o 
   5   0  16      990.70      999.93     24.88 o 
   6   0  16      678.90      710.83     19.67 o 
   7   0  16        0.43        6.89      4.39 o 
   8   0  16     5362.28     5528.48    104.85 o 
   9   0  16      908.17      858.09     34.75 o 
  10   0  16      373.80      317.51     75.03 o 
  11   0  16      112.82       98.09     17.07 o 
   1   1  16     2847.65     2877.90     27.17 o 
   2   1  16      827.89      730.07     16.36 o 
   3   1  16     1937.75     1894.22     29.18 o 
   4   1  16     2233.73     2173.55     26.29 o 
   5   1  16     3297.54     3349.76     53.44 o 
   6   1  16     4298.48     4416.90     52.19 o 
   7   1  16        0.48        0.32      3.32 o 
   8   1  16       93.67       88.49     10.62 o 
   9   1  16       16.79       20.06      5.96 o 
  10   1  16     2150.49     2081.67     61.60 o 
  11   1  16     2086.84     2161.67     57.89 o 
   0   2  16     7123.97     7292.25    144.59 o 
   1   2  16      199.61      192.62      5.43 o 
   2   2  16       55.78       55.25      6.20 o 
   3   2  16       18.35       19.28      5.08 o 
   4   2  16      167.93      165.00     11.85 o 
   5   2  16        0.93       13.61      4.50 o 
   6   2  16        5.63       12.06      3.27 o 
   7   2  16      285.38      265.01     12.27 o 
   8   2  16     4489.29     4382.58     67.84 o 
   9   2  16        0.29       11.14      7.05 o 
  10   2  16      456.62      457.25     25.45 o 
  11   2  16       30.51       21.99      6.94 o 
   1   3  16     5247.35     5479.61     55.73 o 
   2   3  16      164.91      163.29      8.93 o 
   3   3  16     4654.16     4660.57     46.42 o 
   4   3  16      867.67      883.91     17.10 o 
   5   3  16     1834.49     1808.62     24.96 o 
   6   3  16        9.65       11.41      4.44 o 
   7   3  16       80.01       94.44      9.61 o 
   8   3  16     1034.14     1078.73     32.05 o 
   9   3  16       60.18       41.26      9.43 o 
  10   3  16      159.67      135.48     17.63 o 
  11   3  16      659.72      695.87     22.50 o 
   0   4  16      183.77      209.02     24.17 o 
   1   4  16     3260.76     3297.50     32.49 o 
   2   4  16        0.47        0.81      5.07 o 
   3   4  16      311.26      330.49      8.65 o 
   4   4  16       13.69       20.83      4.82 o 
   5   4  16     1286.23     1193.84     22.96 o 
   6   4  16      839.75      755.19     17.84 o 
   7   4  16      431.13      477.99     12.70 o 
   8   4  16        5.28       10.67      4.53 o 
   9   4  16     2113.05     2155.52     45.94 o 
  10   4  16      315.49      334.34     18.89 o 
  11   4  16        4.06        0.05      6.16 o 
   1   5  16       71.17       46.85      5.44 o 
   2   5  16        0.33        8.59      2.65 o 
   3   5  16       80.04       61.83      7.90 o 
   4   5  16     4368.15     4436.71     54.77 o 
   5   5  16        1.40        7.63      3.39 o 
   6   5  16     1537.90     1464.36     28.57 o 
   7   5  16      473.03      475.46     16.19 o 
   8   5  16        0.40       13.26      4.47 o 
   9   5  16       44.61       37.52      6.70 o 
  10   5  16      234.59      216.70     23.35 o 
   0   6  16     3032.45     3011.72     67.31 o 
   1   6  16     3146.57     3249.27     40.84 o 
   2   6  16     2243.81     2269.78     29.80 o 
   3   6  16     1779.80     1738.06     24.22 o 
   4   6  16       53.20       39.75      5.06 o 
   5   6  16     1013.17     1009.60     13.08 o 
   6   6  16     2373.83     2455.01     35.05 o 
   7   6  16     4312.59     4223.53     71.07 o 
   8   6  16     1938.46     1956.21     38.94 o 
   9   6  16      907.90      912.56     18.20 o 
  10   6  16      528.38      571.82     16.59 o 
   1   7  16      564.67      550.79     12.40 o 
   2   7  16       25.33       16.07      3.88 o 
   3   7  16     2735.91     2519.70     34.72 o 
   4   7  16     1576.35     1511.97     26.70 o 
   5   7  16        0.58        8.44      4.70 o 
   6   7  16       32.20       33.30      5.39 o 
   7   7  16        3.90        9.09      7.32 o 
   8   7  16      810.37      716.73     16.15 o 
   9   7  16      116.37       98.37     12.43 o 
   0   8  16        0.62        6.80      7.02 o 
   1   8  16      350.77      344.24     11.52 o 
   2   8  16      333.94      366.71     13.72 o 
   3   8  16       44.21       44.76     16.29 o 
   4   8  16       49.23       34.78      6.11 o 
   5   8  16      444.05      400.40     11.78 o 
   6   8  16      163.71      148.22     14.95 o 
   7   8  16      588.34      603.47     28.03 o 
   8   8  16     1215.69     1189.37     24.25 o 
   9   8  16      258.88      276.52     20.23 o 
   1   9  16      771.28      783.81     16.57 o 
   2   9  16       36.00       14.01      4.90 o 
   3   9  16      715.17      662.36     17.08 o 
   4   9  16      226.20      251.35     18.33 o 
   5   9  16      749.35      765.83     21.71 o 
   6   9  16       57.02       37.16      7.05 o 
   7   9  16       33.70       29.88      5.21 o 
   8   9  16       17.74       25.76     16.40 o 
   0  10  16     3178.57     3240.14    113.75 o 
   1  10  16     1274.62     1256.71     28.22 o 
   2  10  16      154.94      162.75     17.97 o 
   3  10  16       17.49       13.48      5.25 o 
   4  10  16        3.44        6.58      5.67 o 
   5  10  16       15.68       15.78      5.28 o 
   6  10  16       33.50       35.41      7.23 o 
   1  11  16        1.53        8.77      5.33 o 
   2  11  16       23.47       15.25      7.39 o 
   3  11  16       51.63       35.18      6.98 o 
   4  11  16      314.93      309.96     14.43 o 
   5  11  16       19.07       23.03      5.32 o 
   0  12  16      182.28      181.32     37.17 o 
   1  12  16        1.19       -2.74      6.19 o 
   2  12  16      928.69      990.59     29.48 o 
   1   1  17        8.44       12.85      2.82 o 
   2   1  17     7734.12     7917.06     63.89 o 
   3   1  17      162.86      178.00      8.88 o 
   4   1  17     1677.56     1675.36     15.78 o 
   5   1  17      428.12      437.46     10.67 o 
   6   1  17     1466.29     1402.28     28.47 o 
   7   1  17      334.21      346.88     11.46 o 
   8   1  17       39.09       30.16      6.43 o 
   9   1  17        3.19       14.18      9.81 o 
  10   1  17     1301.75     1289.14     40.26 o 
  11   1  17      214.92      196.49     31.00 o 
   0   2  17      854.37      803.87     24.47 o 
   1   2  17      756.91      772.81     14.42 o 
   2   2  17      861.84      822.80     20.01 o 
   3   2  17      466.60      429.96     10.17 o 
   4   2  17     1130.97     1116.23     19.17 o 
   5   2  17      154.76      141.81     10.48 o 
   6   2  17        7.79       10.29      3.43 o 
   7   2  17      526.95      531.57     11.92 o 
   8   2  17       41.53       56.98      7.98 o 
   9   2  17     1719.64     1655.81     39.53 o 
  10   2  17      761.50      725.82     22.80 o 
  11   2  17        1.00       11.48     12.12 o 
   1   3  17     1375.34     1324.91     23.70 o 
   2   3  17     5713.56     5712.56     52.45 o 
   3   3  17        7.80       15.85      3.19 o 
   4   3  17     2754.40     2718.04     46.60 o 
   5   3  17      848.32      809.34     16.35 o 
   6   3  17     2490.96     2537.41     31.01 o 
   7   3  17       56.21       33.84      5.67 o 
   8   3  17        0.70        8.03      5.70 o 
   9   3  17       14.26       19.37      6.63 o 
  10   3  17      710.03      700.64     16.75 o 
  11   3  17       22.93       20.61      9.07 o 
   0   4  17     7289.29     7235.04    181.76 o 
   1   4  17       26.21       22.78      4.36 o 
   2   4  17     3540.73     3571.59     59.48 o 
   3   4  17      920.53      998.51     18.43 o 
   4   4  17      490.89      488.32     11.96 o 
   5   4  17      449.31      460.15     17.66 o 
   6   4  17     2552.30     2635.93     36.01 o 
   7   4  17      198.76      239.29     14.28 o 
   8   4  17      899.85      954.30     21.94 o 
   9   4  17      102.91       84.45     11.85 o 
  10   4  17      458.34      427.91     20.13 o 
   1   5  17     1246.28     1274.43     21.63 o 
   2   5  17       14.11       18.24      3.64 o 
   3   5  17      629.16      609.25     18.58 o 
   4   5  17     1751.41     1702.28     23.62 o 
   5   5  17     1085.76     1061.95     21.22 o 
   6   5  17       94.80       86.73      9.01 o 
   7   5  17       58.66       42.75      6.68 o 
   8   5  17      434.07      423.35     18.08 o 
   9   5  17       59.11       59.61     12.91 o 
  10   5  17     1436.56     1508.05     33.30 o 
   0   6  17     1381.51     1321.50     36.36 o 
   1   6  17      414.34      420.80     12.63 o 
   2   6  17     1103.65     1129.43     18.41 o 
   3   6  17      278.14      232.74      9.62 o 
   4   6  17        1.39        4.80      4.42 o 
   5   6  17       40.98       34.00      5.51 o 
   6   6  17     1819.81     1791.25     23.67 o 
   7   6  17       44.01       47.60      8.49 o 
   8   6  17       85.11       64.01      9.24 o 
   9   6  17      150.59      118.27     12.16 o 
  10   6  17      828.87      820.31     22.32 o 
   1   7  17      185.68      204.83      8.69 o 
   2   7  17       32.22       21.46      4.85 o 
   3   7  17      113.01       95.63     10.20 o 
   4   7  17     3722.56     3534.28     51.29 o 
   5   7  17     1130.42     1178.27     24.12 o 
   6   7  17       56.88       38.27      6.42 o 
   7   7  17       32.23       46.06      9.13 o 
   8   7  17      560.35      546.43     12.57 o 
   9   7  17      106.90      103.68     13.29 o 
   0   8  17     5511.42     5372.66    163.54 o 
   1   8  17       17.60       16.14      5.01 o 
   2   8  17     2773.65     2907.07     45.05 o 
   3   8  17      360.39      342.83     14.33 o 
   4   8  17      301.63      307.68     10.43 o 
   5   8  17       13.15       21.67      5.27 o 
   6   8  17     1662.64     1737.90     33.98 o 
   7   8  17     2263.74     2430.52     32.94 o 
   8   8  17     2757.00     2779.25     36.31 o 
   1   9  17      113.78       72.05     12.87 o 
   2   9  17     1635.25     1585.81     35.29 o 
   3   9  17      310.93      309.66     11.65 o 
   4   9  17      130.23      160.93     18.99 o 
   5   9  17      261.33      252.70     14.75 o 
   6   9  17      665.84      602.22     17.51 o 
   7   9  17        6.94        6.23      6.81 o 
   0  10  17      258.98      207.05     36.64 o 
   1  10  17        5.71        6.25      8.39 o 
   2  10  17      903.70      948.62     25.09 o 
   3  10  17      280.17      263.02     15.93 o 
   4  10  17      205.55      207.41     24.41 o 
   5  10  17      218.98      198.56     25.06 o 
   6  10  17      797.31      846.89     25.28 o 
   1  11  17      142.15      128.65     16.10 o 
   2  11  17     1262.51     1206.82     22.51 o 
   3  11  17     1376.14     1465.22     29.17 o 
   4  11  17     2510.64     2580.73     58.71 o 
   0   0  18    12560.24    12568.70    488.63 o 
   1   0  18      779.37      774.38     20.06 o 
   2   0  18    11808.29    12041.43    141.65 o 
   3   0  18       70.14       67.69      8.90 o 
   4   0  18      245.97      231.50     30.43 o 
   5   0  18       43.68       66.83     10.75 o 
   6   0  18     1817.23     1851.72     40.38 o 
   7   0  18      652.43      593.13     26.58 o 
   8   0  18     1916.29     2161.53     76.52 o 
   9   0  18       15.82       38.95     12.62 o 
  10   0  18     4370.05     4425.35    155.37 o 
  11   0  18      260.18      206.02     55.26 o 
   1   1  18      210.71      225.26     10.00 o 
   2   1  18      197.74      178.35      9.54 o 
   3   1  18      199.64      184.98     16.87 o 
   4   1  18     2072.79     2069.18     28.44 o 
   5   1  18     2399.30     2421.37     52.30 o 
   6   1  18      467.07      392.64     15.36 o 
   7   1  18        3.50       11.03      4.50 o 
   8   1  18       12.43       18.38      5.15 o 
   9   1  18        9.31       20.93      7.65 o 
  10   1  18      629.79      626.78     40.45 o 
  11   1  18      301.29      277.13     41.72 o 
   0   2  18     1089.43     1077.43     32.35 o 
   1   2  18      118.57      128.90      5.28 o 
   2   2  18       23.06       15.00      5.72 o 
   3   2  18      967.29      977.17     23.83 o 
   4   2  18      385.66      411.36     11.55 o 
   5   2  18        1.09        8.85      2.69 o 
   6   2  18      304.02      345.29     14.27 o 
   7   2  18      155.88      157.00     16.60 o 
   8   2  18      650.26      718.94     17.60 o 
   9   2  18      247.81      228.49     25.69 o 
  10   2  18      273.32      258.64     34.82 o 
  11   2  18       52.19       58.35     11.11 o 
   1   3  18      731.58      688.05     15.73 o 
   2   3  18      583.13      577.18     13.32 o 
   3   3  18      170.43      184.22      9.68 o 
   4   3  18     5391.83     5586.88     71.95 o 
   5   3  18       92.07      106.56      8.94 o 
   6   3  18     1666.80     1676.08     25.86 o 
   7   3  18      513.20      514.65     13.55 o 
   8   3  18       36.44       43.48      8.80 o 
   9   3  18      154.12      154.02     16.30 o 
  10   3  18     1014.17      982.98     23.62 o 
   0   4  18     9462.46     9507.57    231.35 o 
   1   4  18        8.76       18.85      5.25 o 
   2   4  18       19.38       13.83      4.77 o 
   3   4  18       17.21       14.30      3.39 o 
   4   4  18      759.72      677.46     16.18 o 
   5   4  18        0.31        4.49      3.99 o 
   6   4  18       11.39       17.75      3.99 o 
   7   4  18        0.88        9.31      5.24 o 
   8   4  18     2372.47     2469.58     55.90 o 
   9   4  18      246.14      232.11     23.25 o 
  10   4  18     1909.59     1982.62     31.81 o 
   1   5  18       11.82       18.78      6.67 o 
   2   5  18      387.83      364.01      9.25 o 
   3   5  18       30.62       26.31      3.59 o 
   4   5  18     1721.45     1655.93     25.66 o 
   5   5  18     1102.20     1022.18     23.82 o 
   6   5  18     1432.71     1460.38     22.81 o 
   7   5  18      158.49      118.57     10.99 o 
   8   5  18        9.28       17.59      5.85 o 
   9   5  18       23.70       25.15      6.21 o 
  10   5  18      558.90      585.48     24.96 o 
   0   6  18     2637.77     2601.59     49.34 o 
   1   6  18      883.66      923.89     20.11 o 
   2   6  18       22.93       17.38      4.42 o 
   3   6  18       15.87       13.51      4.81 o 
   4   6  18      359.33      376.20     10.08 o 
   5   6  18      279.99      259.80     15.07 o 
   6   6  18      242.74      255.77     13.73 o 
   7   6  18     1053.75      952.38     20.20 o 
   8   6  18      101.66       86.62      9.72 o 
   9   6  18     1916.21     2084.83     36.56 o 
   1   7  18      177.61      169.72     16.26 o 
   2   7  18     2350.77     2443.65     44.30 o 
   3   7  18      246.95      222.57      7.60 o 
   4   7  18     5135.28     5079.90     84.35 o 
   5   7  18      483.20      479.86     11.99 o 
   6   7  18     1585.32     1800.77     37.44 o 
   7   7  18        1.59        1.74      4.72 o 
   8   7  18      237.57      198.93     19.96 o 
   0   8  18      201.28      275.30     19.56 o 
   1   8  18       66.42       68.94     10.36 o 
   2   8  18       51.35       43.36      9.34 o 
   3   8  18      225.61      204.76     12.88 o 
   4   8  18      324.75      284.39     13.19 o 
   5   8  18       85.38       68.94      8.92 o 
   6   8  18       80.61       71.23      8.57 o 
   7   8  18        2.77       -3.88      7.75 o 
   8   8  18       47.40       54.70      7.75 o 
   1   9  18       71.12       58.02     11.06 o 
   2   9  18      307.78      333.24     18.76 o 
   3   9  18       10.19        9.56      5.61 o 
   4   9  18      442.42      448.13     22.88 o 
   5   9  18      487.28      492.21     19.09 o 
   6   9  18      354.14      367.26     17.47 o 
   0  10  18     1932.96     2136.22     47.75 o 
   1  10  18       22.28       21.59      8.08 o 
   2  10  18     1719.42     1704.73     29.83 o 
   3  10  18      118.97      126.08     14.62 o 
   4  10  18        2.16       14.30      5.72 o 
   5  10  18      161.11      156.89     18.88 o 
   1  11  18       58.26       45.60      8.13 o 
   2  11  18      482.52      443.23     29.18 o 
   3  11  18        9.21       15.58      7.72 o 
   1   1  19     1039.96     1016.35     22.48 o 
   2   1  19       10.04       12.74      4.87 o 
   3   1  19     1257.37     1290.90     27.94 o 
   4   1  19      630.43      634.28     17.22 o 
   5   1  19      446.92      405.50     19.07 o 
   6   1  19      843.58      791.09     15.11 o 
   7   1  19      188.03      166.25     16.97 o 
   8   1  19        1.12       -0.39      6.45 o 
   9   1  19      339.17      256.26     31.35 o 
  10   1  19       18.06       26.68      8.52 o 
   0   2  19       36.30       24.55      4.29 o 
   1   2  19     2013.79     2032.55     35.24 o 
   2   2  19     3573.55     3543.43     47.69 o 
   3   2  19     4653.77     4710.20     58.12 o 
   4   2  19       89.40       87.41      8.32 o 
   5   2  19     1742.00     1786.82     24.92 o 
   6   2  19     1923.20     1949.50     33.37 o 
   7   2  19     5213.01     5517.34     74.73 o 
   8   2  19     1003.32     1005.53     25.50 o 
   9   2  19     4384.75     4421.99    138.18 o 
  10   2  19      750.53      753.38     31.93 o 
   1   3  19     1606.68     1569.48     30.14 o 
   2   3  19      303.35      273.03      8.32 o 
   3   3  19       44.12       50.21      6.39 o 
   4   3  19     1432.54     1414.07     23.02 o 
   5   3  19      517.52      544.13     14.04 o 
   6   3  19      308.78      314.54     25.99 o 
   7   3  19      217.45      157.91     16.48 o 
   8   3  19       24.12       33.48      7.77 o 
   9   3  19       99.58      101.49     15.53 o 
  10   3  19      101.79       99.86     16.47 o 
   0   4  19     2647.53     2566.30     64.12 o 
   1   4  19      103.55       86.51      9.36 o 
   2   4  19     3894.36     3963.64     51.06 o 
   3   4  19       16.43       16.27      5.05 o 
   4   4  19      167.68      190.28     10.13 o 
   5   4  19      186.43      207.24      9.03 o 
   6   4  19        0.95        9.31      8.71 o 
   7   4  19        2.36        9.69      5.07 o 
   8   4  19     1222.49     1322.23     35.80 o 
   9   4  19        2.48        8.53      6.05 o 
  10   4  19       72.77       44.69     13.02 o 
   1   5  19       50.61       43.17      6.92 o 
   2   5  19      791.50      754.64     17.58 o 
   3   5  19     5358.12     5487.25     73.54 o 
   4   5  19       88.70       85.81      9.31 o 
   5   5  19     1805.70     1712.27     27.47 o 
   6   5  19      348.41      342.11     14.19 o 
   7   5  19      382.02      458.70     17.41 o 
   8   5  19        3.51        7.94      6.95 o 
   9   5  19      501.14      522.55     22.75 o 
   0   6  19        0.62       -2.80      6.90 o 
   1   6  19      337.15      364.81     11.11 o 
   2   6  19        0.76        6.30      4.16 o 
   3   6  19      744.91      750.38     15.18 o 
   4   6  19        0.60        4.86      5.79 o 
   5   6  19       24.83       28.65      6.00 o 
   6   6  19       18.57       12.26      4.48 o 
   7   6  19      111.35      109.72     11.89 o 
   8   6  19      461.33      475.80     17.56 o 
   9   6  19       29.08       24.66      7.44 o 
   1   7  19       35.39       31.11      6.55 o 
   2   7  19       40.79       48.93      6.50 o 
   3   7  19      328.97      343.73     10.83 o 
   4   7  19       18.04       15.39      7.43 o 
   5   7  19       52.87       61.74      6.91 o 
   6   7  19       59.48       63.96      9.71 o 
   7   7  19       18.08       18.02      5.22 o 
   8   7  19       18.10       18.51      5.22 o 
   0   8  19        0.21       11.20      7.29 o 
   1   8  19      111.45       94.98     13.09 o 
   2   8  19     1084.99     1082.74     28.20 o 
   3   8  19        1.08        6.43      6.31 o 
   4   8  19       21.80       14.01      6.12 o 
   5   8  19      109.25      142.07     15.73 o 
   6   8  19       93.06       77.50      9.81 o 
   7   8  19      546.19      537.54     15.30 o 
   1   9  19     1939.65     1892.40     44.87 o 
   2   9  19     1679.76     1776.40     43.04 o 
   3   9  19     2685.28     2721.92     42.56 o 
   4   9  19      129.63       84.19     11.68 o 
   5   9  19     1659.63     1664.87     26.81 o 
   6   9  19      956.82     1034.38     39.64 o 
   0  10  19      246.36      296.06     19.41 o 
   1  10  19      637.73      576.59     17.21 o 
   2  10  19      272.47      227.38     14.06 o 
   3  10  19      135.62      122.12     13.71 o 
   4  10  19       66.90       61.96     11.14 o 
   0   0  20       36.62       27.61     15.86 o 
   1   0  20     1176.78     1172.76     39.57 o 
   2   0  20     1198.69     1207.95     31.52 o 
   3   0  20      842.96      765.78     31.85 o 
   4   0  20      608.63      635.37     31.45 o 
   5   0  20     1307.80     1173.97     39.34 o 
   6   0  20      958.72     1144.73     34.09 o 
   7   0  20       47.04       42.61      8.48 o 
   8   0  20       13.28       19.68      8.68 o 
   9   0  20      203.94      234.85     43.91 o 
  10   0  20      334.91      257.11     56.17 o 
   1   1  20      327.70      306.32      8.24 o 
   2   1  20       46.16       44.88      6.47 o 
   3   1  20    10005.02    10314.17    128.22 o 
   4   1  20      586.85      518.58     20.43 o 
   5   1  20      183.29      167.92     16.19 o 
   6   1  20     1269.74     1249.04     19.58 o 
   7   1  20      365.14      378.54     14.10 o 
   8   1  20       40.82       43.99      8.79 o 
   9   1  20       85.48      111.29     16.85 o 
  10   1  20      564.16      592.38     19.49 o 
   0   2  20     4863.91     4837.94    105.09 o 
   1   2  20     1857.44     1879.97     27.82 o 
   2   2  20      117.02      123.36     12.81 o 
   3   2  20      244.94      244.39     10.88 o 
   4   2  20      178.65      163.42     14.43 o 
   5   2  20      853.97      779.42     12.84 o 
   6   2  20     1108.62     1183.14     22.33 o 
   7   2  20      106.36      126.38     13.46 o 
   8   2  20     1675.68     1636.44     37.23 o 
   9   2  20      133.94      126.51     20.54 o 
  10   2  20     1020.29     1085.48     27.85 o 
   1   3  20      792.82      782.99     28.32 o 
   2   3  20      306.80      323.17     17.85 o 
   3   3  20     2083.36     2067.13     41.56 o 
   4   3  20     1104.66     1088.61     21.55 o 
   5   3  20       42.82       53.67      7.63 o 
   6   3  20      339.14      348.36     19.75 o 
   7   3  20      282.99      235.80     25.97 o 
   8   3  20       13.18       22.50      7.21 o 
   9   3  20        0.33        7.90      6.94 o 
   0   4  20      358.15      298.21     21.83 o 
   1   4  20      326.78      352.99     13.94 o 
   2   4  20        0.38       -2.02      5.75 o 
   3   4  20        0.20        2.30      3.41 o 
   4   4  20        1.36        5.94      4.43 o 
   5   4  20       25.21       26.47      7.16 o 
   6   4  20        1.44        0.00      6.14 o 
   7   4  20      126.78      112.55     13.02 o 
   8   4  20      230.93      203.47     22.57 o 
   9   4  20       22.31       21.95      5.91 o 
   1   5  20      325.99      332.68      8.96 o 
   2   5  20        2.33        4.50      6.93 o 
   3   5  20     1268.53     1199.80     19.38 o 
   4   5  20      864.79      920.81     14.42 o 
   5   5  20      217.62      254.71     14.77 o 
   6   5  20       89.70       67.48      9.71 o 
   7   5  20      373.78      435.10     22.17 o 
   8   5  20      122.42      119.50     15.06 o 
   9   5  20        6.03        6.82      5.30 o 
   0   6  20     2371.14     2284.79     36.36 o 
   1   6  20     7120.31     7094.73     64.36 o 
   2   6  20      310.43      369.49      9.45 o 
   3   6  20       33.76       21.93      4.99 o 
   4   6  20      185.87      191.79     15.45 o 
   5   6  20      943.85      985.78     21.04 o 
   6   6  20      838.21      877.43     31.27 o 
   7   6  20      828.58      856.96     17.56 o 
   8   6  20      891.32      891.20     21.41 o 
   1   7  20      184.05      192.47     10.80 o 
   2   7  20        2.88       10.64      4.60 o 
   3   7  20       89.97       82.08     10.74 o 
   4   7  20        1.39        9.51      4.53 o 
   5   7  20      203.11      239.49     13.49 o 
   6   7  20      665.32      639.01     34.44 o 
   7   7  20      169.18      136.59     16.16 o 
   0   8  20       42.17       26.22     13.35 o 
   1   8  20      489.30      512.00     24.64 o 
   2   8  20        5.87        5.82      5.16 o 
   3   8  20      753.74      807.07     27.77 o 
   4   8  20        0.00        6.38      8.46 o 
   5   8  20      192.94      163.84     17.46 o 
   6   8  20      292.28      295.90     27.37 o 
   1   9  20      406.77      313.73     31.88 o 
   2   9  20      170.64      124.31     14.78 o 
   3   9  20     2405.25     2532.68     50.81 o 
   4   9  20      356.31      374.52     18.56 o 
   5   9  20       44.50       46.17      9.64 o 
   0  10  20     1455.06     1579.02    104.50 o 
   1  10  20      209.93      174.42     20.84 o 
   2  10  20      579.71      571.07     22.27 o 
   3  10  20       91.51       70.51     11.05 o 
   1   1  21     1089.06     1120.75     22.94 o 
   2   1  21       17.83       16.61      4.63 o 
   3   1  21     4642.46     4471.32     83.31 o 
   4   1  21     1953.48     1901.27     31.07 o 
   5   1  21     1162.52     1223.08     19.66 o 
   6   1  21        5.76       15.33      4.90 o 
   7   1  21       42.93       40.78      7.03 o 
   8   1  21       10.87       17.80      5.79 o 
   9   1  21      445.70      493.60     17.27 o 
   0   2  21    14126.55    14507.65    165.67 o 
   1   2  21      213.48      219.74     20.87 o 
   2   2  21      313.84      320.02     21.91 o 
   3   2  21     1370.67     1325.09     22.21 o 
   4   2  21      265.83      252.84     21.00 o 
   5   2  21      301.11      327.21     15.13 o 
   6   2  21      962.56      873.08     24.36 o 
   7   2  21       10.62        8.94      8.37 o 
   8   2  21      623.01      658.34     15.53 o 
   9   2  21      788.39      860.97     21.85 o 
   1   3  21     6414.65     6389.16     91.29 o 
   2   3  21      581.59      504.25     22.53 o 
   3   3  21      113.59       80.98     12.91 o 
   4   3  21     2333.31     2277.43     28.19 o 
   5   3  21     1626.87     1754.20     34.70 o 
   6   3  21      184.85      206.20     22.86 o 
   7   3  21      771.13      765.51     24.84 o 
   8   3  21      123.86      115.55     18.39 o 
   9   3  21        1.83        0.69      5.75 o 
   0   4  21      427.88      473.64     12.87 o 
   1   4  21     5217.57     5366.00     77.38 o 
   2   4  21      628.45      570.06     10.54 o 
   3   4  21      327.30      332.07     24.68 o 
   4   4  21      153.21      159.84     17.65 o 
   5   4  21      296.70      295.03     13.70 o 
   6   4  21      760.86      820.34     27.54 o 
   7   4  21     1925.29     2036.90     37.52 o 
   8   4  21      401.47      359.24     35.37 o 
   1   5  21      680.66      669.99     13.90 o 
   2   5  21     2771.65     2698.23     43.12 o 
   3   5  21       66.31       63.75     11.56 o 
   4   5  21     1412.62     1513.93     31.28 o 
   5   5  21      727.85      797.06     23.17 o 
   6   5  21      690.55      729.34     15.15 o 
   7   5  21      285.77      265.79     27.50 o 
   8   5  21      211.00      160.63     19.51 o 
   0   6  21       41.16       23.89      8.19 o 
   1   6  21      973.62      967.89     23.88 o 
   2   6  21      193.12      200.06     11.22 o 
   3   6  21       54.78       55.42      8.14 o 
   4   6  21      245.28      231.26     14.08 o 
   5   6  21        1.51       15.22      4.86 o 
   6   6  21      133.95      125.41     14.80 o 
   7   6  21       65.87       69.78      8.90 o 
   1   7  21        0.24        7.37      6.28 o 
   2   7  21      280.18      241.59     20.51 o 
   3   7  21        0.09        5.10      8.14 o 
   4   7  21       55.49       48.03      9.38 o 
   5   7  21      201.90      179.00     22.72 o 
   6   7  21       27.87       18.21      5.69 o 
   0   8  21     4202.65     4286.48    135.40 o 
   1   8  21     1539.07     1610.94     51.70 o 
   2   8  21      235.92      256.71     11.32 o 
   3   8  21      102.43       79.79     12.78 o 
   4   8  21      237.08      189.58     23.38 o 
   5   8  21      915.82      929.16     26.62 o 
   1   9  21       44.13       26.23      7.28 o 
   2   9  21      452.75      394.55     17.91 o 
   3   9  21       14.90       20.46      5.78 o 
   4   9  21     1271.08     1339.08     31.96 o 
   0   0  22      377.27      388.54     45.19 o 
   1   0  22     2569.67     2621.60     54.94 o 
   2   0  22       12.73        6.66      8.86 o 
   3   0  22       88.84      100.05     16.80 o 
   4   0  22      160.00      178.00     23.35 o 
   5   0  22      302.13      207.44     40.02 o 
   6   0  22     1953.64     2189.49     57.74 o 
   7   0  22     9754.61    10065.67    165.47 o 
   8   0  22        0.55        6.02     10.43 o 
   9   0  22     2184.34     2290.67     71.12 o 
   1   1  22       98.48       90.63     10.50 o 
   2   1  22      537.94      530.99     14.43 o 
   3   1  22       32.32       32.02      7.50 o 
   4   1  22       35.67       47.55      7.39 o 
   5   1  22     1160.05     1129.81     24.62 o 
   6   1  22        1.20       13.27      6.94 o 
   7   1  22       91.41      109.96     10.51 o 
   8   1  22        2.27       11.38      5.48 o 
   9   1  22        6.49       14.36      6.28 o 
   0   2  22        0.07       -5.32     25.98 o 
   1   2  22        3.41       19.66      7.32 o 
   2   2  22        0.76        2.13      9.53 o 
   3   2  22      190.59      134.43      9.79 o 
   4   2  22       68.76       74.54     10.35 o 
   5   2  22      167.88      144.59     16.38 o 
   6   2  22       53.10       27.73      6.66 o 
   7   2  22      218.84      195.65     25.14 o 
   8   2  22        4.51       14.53      5.65 o 
   1   3  22      255.42      196.33     29.03 o 
   2   3  22      169.04      154.48     17.73 o 
   3   3  22      831.83      820.15     18.15 o 
   4   3  22        7.60        7.42      5.44 o 
   5   3  22      867.17      898.85     23.10 o 
   6   3  22       26.35       32.96      8.19 o 
   7   3  22      139.53       92.75     14.20 o 
   8   3  22       22.23       34.86      8.23 o 
   0   4  22       41.68       19.74     13.54 o 
   1   4  22     1204.14     1234.06     23.36 o 
   2   4  22      213.76      188.35     13.29 o 
   3   4  22     1206.60     1207.21     26.77 o 
   4   4  22       22.96       14.91      5.41 o 
   5   4  22       10.22       17.61      4.75 o 
   6   4  22        2.96        6.20      9.15 o 
   7   4  22     3101.98     3031.06     56.93 o 
   8   4  22       49.60       47.57      8.69 o 
   1   5  22      121.28       90.81     12.92 o 
   2   5  22       74.93       59.86      7.96 o 
   3   5  22     1011.38      989.92     23.79 o 
   4   5  22       19.73        0.36      7.02 o 
   5   5  22     1173.06     1158.18     27.69 o 
   6   5  22        0.04        9.71      6.67 o 
   7   5  22      304.92      342.71     21.14 o 
   0   6  22       26.52       23.04      8.09 o 
   1   6  22       15.74       23.27      5.83 o 
   2   6  22       65.90       69.26      9.78 o 
   3   6  22      548.27      559.56     14.99 o 
   4   6  22      182.14      204.00     21.44 o 
   5   6  22      375.92      368.33     17.13 o 
   6   6  22      286.07      259.46     29.09 o 
   7   6  22      295.43      328.26     22.08 o 
   1   7  22      702.62      643.06     25.36 o 
   2   7  22      150.47      115.17     12.29 o 
   3   7  22     1691.36     1744.54     29.95 o 
   4   7  22      229.45      209.82     22.49 o 
   5   7  22     4822.79     4905.62     67.32 o 
   6   7  22      202.43      192.31     24.70 o 
   0   8  22      713.49      630.94     24.66 o 
   1   8  22      491.16      453.75     20.17 o 
   2   8  22       39.58       46.37     10.18 o 
   3   8  22      303.12      281.54     17.39 o 
   4   8  22       37.25       35.45      9.90 o 
   1   9  22       10.81       17.57      6.18 o 
   2   9  22      137.20      141.84     18.87 o 
   1   1  23        2.60        9.30      7.51 o 
   2   1  23       14.85       25.03      6.07 o 
   3   1  23     1488.01     1503.59     30.98 o 
   4   1  23     1186.24     1212.30     29.24 o 
   5   1  23      260.53      248.34     32.61 o 
   6   1  23       88.82       89.66     11.15 o 
   7   1  23      234.61      211.08     22.78 o 
   8   1  23      247.22      223.86     29.09 o 
   0   2  23    13984.89    14253.28    398.58 o 
   1   2  23       14.73       29.14      7.44 o 
   2   2  23      252.19      286.24     15.58 o 
   3   2  23      343.01      302.47     18.52 o 
   4   2  23       68.31       63.15     11.08 o 
   5   2  23     1517.19     1487.82     37.40 o 
   6   2  23      651.09      684.99     16.74 o 
   7   2  23      254.43      185.32     22.26 o 
   8   2  23     1670.59     1731.93     45.78 o 
   1   3  23     2237.64     2198.00     45.69 o 
   2   3  23      223.26      212.85     22.60 o 
   3   3  23     1666.81     1734.53     38.40 o 
   4   3  23       77.71       52.99     10.64 o 
   5   3  23      567.41      607.90     14.84 o 
   6   3  23      337.94      303.65     12.36 o 
   7   3  23      150.11      119.43     15.66 o 
   0   4  23     1171.91     1097.74     60.04 o 
   1   4  23      717.37      761.23     19.94 o 
   2   4  23        4.85       15.34      8.26 o 
   3   4  23      730.64      664.55     23.06 o 
   4   4  23        8.54       13.85      6.20 o 
   5   4  23      252.59      274.76     15.34 o 
   6   4  23      488.11      495.16     11.92 o 
   7   4  23     1333.37     1325.31     29.27 o 
   1   5  23      662.09      664.97     19.34 o 
   2   5  23     4061.31     3898.95    136.21 o 
   3   5  23      235.93      258.85     22.78 o 
   4   5  23     3253.26     3401.98     70.31 o 
   5   5  23        2.72        2.42      5.17 o 
   6   5  23     1300.67     1304.45     21.75 o 
   0   6  23      206.43      162.50     27.35 o 
   1   6  23      436.81      493.27     25.80 o 
   2   6  23       98.69       72.72     11.92 o 
   3   6  23       72.38       75.83     10.02 o 
   4   6  23      208.50      188.11     13.32 o 
   5   6  23       62.52       68.84     10.61 o 
   6   6  23      312.57      257.92     32.23 o 
   1   7  23      111.36      102.19     15.32 o 
   2   7  23      343.49      318.06     27.40 o 
   3   7  23      111.12       93.10     11.78 o 
   4   7  23      977.70      911.94     19.06 o 
   5   7  23      211.18      250.66     23.78 o 
   0   8  23      965.83     1064.97     84.08 o 
   1   8  23      508.46      454.42     27.88 o 
   2   8  23      308.25      266.09     29.25 o 
   3   8  23      890.32      918.55     42.18 o 
   0   0  24      120.27      122.98     30.26 o 
   1   0  24     2037.95     2114.20     60.33 o 
   2   0  24      351.66      343.29     46.17 o 
   3   0  24      252.23      166.27     26.54 o 
   4   0  24      105.31      143.43     21.10 o 
   5   0  24        6.81        7.51      9.38 o 
   6   0  24      143.72      142.29     22.21 o 
   7   0  24       35.54       34.21     31.03 o 
   1   1  24       82.58       64.46      9.57 o 
   2   1  24      684.95      692.99     21.61 o 
   3   1  24     1459.20     1391.60     31.37 o 
   4   1  24      814.04      794.08     23.55 o 
   5   1  24      469.39      498.41     21.05 o 
   6   1  24     2327.54     2290.82     50.27 o 
   7   1  24      208.15      177.01     27.56 o 
   0   2  24     1796.58     1683.50     87.82 o 
   1   2  24       17.09       19.38      6.95 o 
   2   2  24      342.36      325.73     35.46 o 
   3   2  24      358.50      341.92     20.39 o 
   4   2  24        1.49       19.50      5.43 o 
   5   2  24        5.93        7.83      6.43 o 
   6   2  24       36.71       36.41      9.53 o 
   7   2  24      102.63       76.48     15.33 o 
   1   3  24        1.55       11.14      7.11 o 
   2   3  24        0.29       -2.25      8.76 o 
   3   3  24       30.45       21.38      8.05 o 
   4   3  24     1341.52     1304.92     35.24 o 
   5   3  24      310.00      278.44     33.16 o 
   6   3  24      549.03      475.18     20.98 o 
   7   3  24      493.26      498.50     18.45 o 
   0   4  24      366.13      368.85     38.13 o 
   1   4  24      212.39      181.27     24.51 o 
   2   4  24      132.24      115.13     15.33 o 
   3   4  24      126.23      117.32     13.91 o 
   4   4  24       55.35       46.39     10.06 o 
   5   4  24        0.85        8.06      6.37 o 
   6   4  24      107.01      108.44     13.41 o 
   1   5  24       21.71       13.68      8.69 o 
   2   5  24       12.65        0.25      7.47 o 
   3   5  24     1040.75     1031.88     23.25 o 
   4   5  24       80.82       58.33      9.58 o 
   5   5  24        0.30       15.58      6.49 o 
   6   5  24       35.02       31.12      8.60 o 
   0   6  24     1399.55     1505.47     43.40 o 
   1   6  24     1198.00     1194.99     22.89 o 
   2   6  24      795.15      785.19     18.22 o 
   3   6  24        6.21       16.84      7.63 o 
   4   6  24      501.82      517.77     19.68 o 
   5   6  24       15.43       26.68      7.66 o 
   1   7  24        1.80        6.05     11.49 o 
   2   7  24       12.94       13.68     13.78 o 
   3   7  24       70.87       39.25     12.97 o 
   1   1  25      336.41      318.33     29.82 o 
   2   1  25        5.84       15.98      5.47 o 
   3   1  25     3418.90     3513.14     78.19 o 
   4   1  25      115.34      132.43     15.76 o 
   5   1  25     1054.65     1117.61     23.15 o 
   6   1  25        0.21        7.71      7.09 o 
   0   2  25     1420.91     1295.40     58.22 o 
   1   2  25      861.03      848.38     29.13 o 
   2   2  25      295.86      309.20     22.08 o 
   3   2  25      955.15      898.92     34.25 o 
   4   2  25       52.74       52.37     10.98 o 
   5   2  25      306.04      270.22     32.55 o 
   6   2  25      656.77      669.39     23.72 o 
   1   3  25     1168.94     1156.96     34.99 o 
   2   3  25        0.32       10.25      5.39 o 
   3   3  25      532.93      550.45     19.09 o 
   4   3  25     3071.95     2970.20     47.07 o 
   5   3  25       55.26       58.13     12.00 o 
   6   3  25      828.23      893.05     26.70 o 
   0   4  25       23.98       10.64     14.06 o 
   1   4  25      466.28      521.13     37.84 o 
   2   4  25     2024.37     2071.95     34.78 o 
   3   4  25        9.02       17.07      8.40 o 
   4   4  25       91.32       87.54     11.92 o 
   5   4  25      461.08      456.22     17.37 o 
   1   5  25      184.33      162.50     22.88 o 
   2   5  25      344.52      362.15     16.71 o 
   3   5  25     1115.90     1110.66     31.44 o 
   4   5  25      109.04       78.22     12.23 o 
   0   6  25      103.35       78.32     18.60 o 
   1   6  25      355.77      385.42     13.67 o 
   2   6  25      143.68      157.48     28.51 o 
   3   6  25      129.25      107.05     16.96 o 
   0   0  26     5608.90     5692.65    215.98 o 
   1   0  26      100.35       87.55     21.01 o 
   2   0  26     4845.94     4976.27    131.52 o 
   3   0  26     1131.87     1101.52     33.78 o 
   4   0  26        0.63       -6.09     12.57 o 
   5   0  26      197.00      171.07     36.56 o 
   1   1  26        2.30       10.41      6.38 o 
   2   1  26        0.20       11.13      6.86 o 
   3   1  26      109.27       97.89     12.02 o 
   4   1  26     1029.81     1080.13     27.25 o 
   5   1  26       31.59       30.15      8.17 o 
   0   2  26       16.64       37.46     13.37 o 
   1   2  26       41.07       28.99      6.90 o 
   2   2  26        2.67        0.97      8.17 o 
   3   2  26      134.41      136.60     14.18 o 
   4   2  26       23.63       24.31      6.82 o 
   5   2  26       21.93       29.03      7.12 o 
   1   3  26       84.98       88.35     15.59 o 
   2   3  26      386.54      430.26     33.13 o 
   3   3  26     1114.13     1175.03     33.33 o 
   4   3  26     1529.46     1522.65     37.64 o 
   5   3  26       62.41       49.76     11.48 o 
   0   4  26     1698.84     1750.14     42.18 o 
   1   4  26        4.85        9.93      3.83 o 
   2   4  26      430.21      395.03     23.66 o 
   3   4  26       10.49       12.77      5.38 o 
   4   4  26      362.41      299.17     41.62 o 
   1   5  26      163.72      160.50     18.21 o 
   2   5  26      598.15      622.52     21.46 o 
   3   5  26      441.45      449.04     21.96 o 
   1   1  27      239.11      228.69     24.71 o 
   2   1  27      436.22      445.85     15.35 o 
   3   1  27      432.03      449.77     28.64 o 
   4   1  27      760.48      771.94     24.17 o 
   0   2  27       69.99       67.27      9.69 o 
   1   2  27     1860.88     1945.33     36.44 o 
   2   2  27      205.93      159.47     20.30 o 
   3   2  27       14.39       23.00      6.90 o 
   4   2  27      179.06      136.73     20.80 o 
   1   3  27       44.81       42.05     11.68 o 
   2   3  27      279.76      213.00     33.50 o 
   3   3  27        9.27       15.38      7.81 o 
   0   4  27     1358.85     1361.38     53.57 o 
   1   4  27      351.51      347.96     33.43 o 
   2   4  27     3113.58     3314.19     86.36 o 
   0   0  28      110.94       54.44     21.87 o 
   1   0  28        5.30       14.25     13.11 o 
   2   0  28       13.11        8.69     10.47 o 
   1   1  28      665.67      661.49     28.46 o 
   2   1  28      418.46      342.33     33.43 o 
   0   2  28      308.60      389.48     64.88 o 
   1   2  28      133.83      119.21     19.01 o 
                                                 
